# Supplementary material for: DIA-MS Based Proteomics Combined with RNA-Seq Data to Unveil the Mitochondrial Dysfunction in Human Glioblastoma
Source: Molecules. 2023 Feb 7;28(4):1595. doi: 10.3390/molecules28041595 (PMC9967398; doi:10.3390/molecules28041595)
Supplement: Supplementary file 1 [file molecules-28-01595-s001.zip]

Archive with 2 entries (2 files):
- Supplementary_Figure_S1_(Fig.S1).pdf
- Supplementary_Table_S1-S4.xlsx
