# Supplementary material for: DIA-MS Based Proteomics Combined with RNA-Seq Data to Unveil the Mitochondrial Dysfunction in Human Glioblastoma
Source: Molecules. 2023 Feb 7;28(4):1595. doi: 10.3390/molecules28041595 (PMC9967398; doi:10.3390/molecules28041595)
Supplement: Supplementary file 1 [file molecules-28-01595-s001.zip › Supplementary_Table_S1-S4.xlsx]

## Sheet: TableS1
	Table S1. Patient infomation in DIA-MS based proteomics.
		Case 1	Case 2	Case 3	Case 4	Case 5	Case 6
	Age	62	49	51	57	53	36
	Sex	M	F	M	M	M	F
	Smoke	Y	N	N	N	N	N
	Alcohol	Y	N	N	N	N	N
	Initial symptoms	Headache, vomiting	Headache	Limb weakness	Headache	Dizziness	Dizziness, limb weakness
	Co-morbidities	Hypertesion	-	Hypertesion	-	-	-
	Glioma info.
	Subtype	GBM	GBM	GBM	GBM	GBM	GBM
	Site	Lateral Ventricles	Temporal lobe	Temporal lobe	Frontal lobe	Frontal lobe	Lateral Ventricles
	WHO grade	Ⅳ	Ⅳ	Ⅳ	Ⅳ	Ⅳ	Ⅳ
	IDH1 mutation	-	-	-	-	-	-

## Sheet: Table_S2
Table S2. Summary of the relative intensities for the total quantified proteins (DIA-MS) filtered by our strict rules.
Gene	P1 GBM (LOG2)	P1 con (LOG2)	P2 GBM (LOG2)	P2 con (LOG2)	P3 GBM (LOG2)	P3 con (LOG2)	P4 GBM (LOG2)	P4 con (LOG2)	P5 GBM (LOG2)	P5 con (LOG2)	P6 GBM (LOG2)	P6 con (LOG2)
IGKV3-15	3.25079	2.66554	2.99016	1.76543	1.45453	-1.4087	2.79548	0.806997	1.00798	-1.30566	3.57393	1.76738
IGKV2-40	2.22931	0.796314	0.772628	0.686369	-0.00590476	-2.59428	-0.0792093	-3.17715	1.19526	-0.693321	2.70696	1.19016
GATD3	2.75037	3.78644	4.65043	4.57958	4.96006	5.29835	4.04032	4.23996	4.49187	4.94016	4.37894	5.11239
PIGBOS1	-4.49668	-2.17961	-2.30936	-2.08122	-2.17256	-1.09932	-2.24427	-2.23123	-1.42738	-1.80668	-1.70173	-2.64236
UBA6	0.892169	0.0499013	0.315602	-1.00783	0.143993	-0.405946	-0.218661	-0.239188	-0.621515	-0.216938	-0.611525	-1.32439
ESYT2	0.484944	0.0369043	-0.0251668	0.264606	-2.41017	-1.06619	-0.457829	-0.365487	-0.043348	-0.524536	-0.415623	0.540494
ILVBL	0.923286	0.628351	-0.729785	-0.0462342	-1.45474	-0.740426	0.728528	0.131545	0.526154	-0.687929	-1.29581	-0.914161
NBAS	0.519319	-0.964981	-0.527145	-1.49813	-1.34157	-1.26611	-0.815115	-1.18778	-0.462989	-0.997662	-1.49662	-1.01424
VWA8	-2.80365	-1.75186	-0.732149	-1.93968	-1.33249	-2.26391	-2.68402	-1.13871	-2.86547	-2.66192	-1.41113	-1.48621
WDR91	-3.45825	-3.23215	-2.19807	-5.25799	-2.37006	-2.67056	-4.65053	-2.77459	-3.14423	-3.89653	-3.7122	-3.31729
CNOT1	-1.1502	-2.45647	-1.3873	-2.55514	-2.53389	-1.97232	-1.99669	-1.65626	-0.819457	-2.1826	-1.68002	-2.48968
MAP1LC3B	0.177003	1.59314	0.0391825	0.838665	1.62903	0.707066	-0.78061	0.314908	-0.0212858	-0.056685	-0.715302	1.31536
C2orf72	-1.72217	-0.945422	-2.29443	-2.60186	-0.744692	-0.445689	-0.531209	-0.0243793	-0.0586058	-2.18918	-1.21739	-0.578288
UNC119B	-0.574516	-2.4684	-1.50748	-3.42211	-0.578074	-0.858615	-0.936171	-2.4123	-1.00908	-2.48573	-1.91459	-2.18445
RAP1B	0.949143	1.98141	1.2907	-0.702287	0.969103	0.646786	1.05046	-1.35104	1.84162	0.592505	0.869388	1.10946
RTL8A	-1.40394	-2.73558	-1.94918	-3.35056	-0.892119	-4.47126	-1.84239	-2.04449	-3.57098	-4.00436	-4.5177	-3.95775
SNRPG	0.227314	-1.05946	0.080533	-1.73807	-0.0306082	-0.304512	1.80577	0.0899536	-0.207905	-0.142999	-1.50731	-1.55681
IGLL5	6.38717	5.87745	5.54734	5.49042	4.42853	1.06684	6.06124	3.89446	6.29375	4.0397	6.69382	5.29498
NACA	1.31338	0.34718	2.46487	0.815886	2.22611	2.18955	3.17743	1.95756	2.45305	1.45473	2.58211	0.567162
SLC35A4	-0.542363	-1.95128	-1.0843	-2.7968	-1.42571	-1.58541	-1.24031	-1.07512	-0.19198	-2.20741	-0.561715	-3.36004
AGPS	-0.589545	-1.26495	-0.854058	-2.26082	-0.657125	-0.282417	-1.88873	-2.91945	-0.471169	-1.99951	-0.378057	-1.64919
KIF2A	-0.602665	1.26056	-0.350282	1.33989	-0.354214	0.424216	0.00653924	0.43301	-0.265238	0.972709	-0.72973	1.4111
TK2	-1.24015	-0.68481	0.242375	0.301961	1.01175	1.05329	-1.30563	-0.368351	0.402807	0.531056	0.651427	0.325066
ACOT7	1.05417	3.45404	0.101203	4.17748	0.824248	2.76831	1.13995	3.11443	0.27927	4.17019	1.57393	4.08931
MYO1C	0.369075	-1.71765	-0.750876	-1.40348	-1.91558	-2.99608	-1.90152	-1.1352	-2.06369	-2.60981	0.192397	-1.04457
SNAP23	-1.60634	-2.39833	-1.23476	-2.51737	-3.00711	-2.41403	-1.88021	-2.73016	-0.818058	-3.56587	-0.485791	-3.36063
AIP	-1.43651	0.2299	-0.170481	-0.745631	-2.36543	-1.77946	0.0435797	-0.554568	-0.74145	-0.286714	-0.878892	-0.662022
GTPBP1	-0.48188	0.39312	-0.672409	-0.0160887	0.184675	-0.0575385	-0.372308	0.167943	-0.509182	-0.804449	-0.623025	-0.904357
STXBP3	0.0326873	0.280518	0.557139	-1.07062	-1.46521	-1.17374	-1.30446	-0.909058	0.978243	-0.894518	0.155325	-1.22764
AP3B1	-0.135661	-1.56658	0.0733402	-2.65009	-1.17282	-2.1452	-1.39237	-1.33548	0.156863	-2.16948	-0.241695	-2.65618
NDUFS8	1.55124	3.21648	1.22541	3.30189	2.55407	2.52994	0.892027	2.77047	2.56408	3.46049	2.09178	3.72607
PSMD11	2.53965	0.527226	0.648682	0.4978	0.616996	0.598056	0.798918	0.471818	0.931445	0.816636	0.303974	0.310487
PSMD12	2.44964	-0.561104	0.457232	0.646916	0.340022	0.186989	0.460141	0.0354053	0.71702	0.464198	0.786926	0.752887
PSMD9	-2.03799	-1.70372	-0.958403	-2.24441	-2.58599	-4.52704	-1.49071	-2.65014	-1.16594	-2.99036	-2.3185	-2.13784
ATOX1	-2.50304	0.863682	-0.220281	0.961799	1.79285	1.45465	0.785112	0.99603	1.46871	1.51132	0.882685	0.913397
PGRMC1	2.10116	2.6401	2.93813	2.78908	1.35867	2.30265	2.86931	1.40155	3.00798	1.9808	1.40912	2.32098
DFFA	-1.43265	-2.09966	-5.65953	-2.9091	-1.74121	-3.81501	-0.642771	-1.06628	-1.82769	-1.44937	-2.57671	-3.82716
CLIC1	4.18723	0.769392	3.89679	-0.396569	-0.261992	-1.41502	0.478502	-0.415727	3.22628	-0.273629	2.99102	-0.121841
EIF3F	0.437118	-0.461477	0.590885	-0.669017	0.636781	-0.730452	0.624647	-0.173763	-0.0440764	-1.2194	-0.0655552	-1.14432
PDHX	-0.694991	1.16388	0.459742	2.35436	1.47499	1.68292	-0.299694	1.2506	-0.223252	1.83768	0.376505	2.06111
WASL	-2.3895	-0.486813	-1.8705	0.0067214	-0.94345	-0.598893	-0.319156	-0.0841297	-0.179763	-0.508849	-1.17797	-0.153621
IPO5	0.765714	0.0555819	1.67997	0.556743	1.33647	1.06684	2.47699	0.931325	2.17631	0.53677	0.311472	0.878417
DNM1L	0.108089	2.30009	-0.396043	2.67312	0.479608	1.62915	0.697946	1.88424	0.524366	2.43146	0.217883	2.6897
RTCA	0.413499	-1.08119	-1.00392	-1.1541	-3.03385	-2.17943	-2.22831	-0.710415	-1.73508	-0.00190379	-1.32855	-1.06196
AGRN	-0.92035	-3.74115	-2.735	-3.74486	-3.3002	-4.98492	-1.9391	-2.62588	-0.988542	-3.93854	-2.63162	-4.28456
EXOC5	-1.48345	-1.87594	-1.92223	-1.30262	-1.26531	-1.34723	-1.6402	-2.48186	-2.32501	-2.1519	-2.1321	-1.51411
BTN3A3	-0.410611	-0.0771939	0.642004	-0.568067	-0.20934	0.696978	0.28602	-0.51152	2.48932	-1.62257	1.47205	-0.445331
NDUFA4	-0.228187	2.9193	0.34955	3.48681	1.42328	2.6518	2.06767	3.02112	2.33276	3.16491	2.34812	3.95273
PSMD14	1.09772	-0.793377	-1.2842	-1.57296	-0.453324	-2.59481	-0.778337	-0.900448	-0.910413	-0.702157	-2.00796	-1.1385
BIN1	-1.71232	3.91718	-0.329132	2.96031	-1.08459	1.54454	-0.142827	2.57677	-2.06351	3.79956	0.294563	2.87388
KPNA3	-0.29331	-0.0688178	0.303667	0.0178545	0.0207343	-0.0100346	-0.294278	-0.379436	-0.178849	-0.450511	-0.718097	-0.983649
SDCBP	-1.34861	-5.07325	-2.23635	-3.09289	-0.500255	-0.908338	-2.01843	-2.63435	-1.17035	-2.92113	-0.856356	-1.92732
DDX3X	1.62985	1.0008	2.06298	0.937489	1.26776	1.31405	1.89203	0.72661	1.9571	0.64525	1.45435	0.86924
RNASET2	-0.916993	-1.31309	-0.425755	-2.80884	0.0728816	-0.615337	-0.552623	-0.547759	-0.409554	-1.20845	0.22719	-1.81074
PPP6C	-0.231059	-1.08431	-1.38108	-2.01074	-1.34544	-1.98655	-1.46091	-1.13122	-1.96566	-1.59069	-1.64229	-1.83379
PDXK	0.558179	1.40049	0.118213	1.81235	0.808584	1.22019	-0.524265	0.849641	-1.44476	1.86399	-0.737761	1.38078
PLPP3	-1.06012	0.138627	-1.34413	1.07793	-0.320251	0.490756	0.715653	1.28208	-0.36722	0.49941	0.0610001	0.803541
DPYSL4	-0.989478	1.20611	-1.88182	1.74139	1.01175	1.02581	0.410699	1.14042	-0.587905	2.02811	-1.5554	1.49968
COX7A2L	-0.943334	1.21992	-0.644959	1.54701	-3.29476	0.281212	0.0876626	0.931325	-0.31568	1.74634	0.81494	1.77897
NDUFAB1	-0.425407	1.21992	-0.0416518	1.62793	1.70029	1.20801	-0.247362	1.52069	1.29228	1.94838	0.724728	2.00301
COPE	0.180061	-1.35802	0.514364	-1.04109	-1.41124	-0.962294	-0.184946	-1.36995	-0.712631	-1.27787	0.0877516	-0.800236
AP3D1	0.206148	0.332155	0.0935831	1.51899	-0.609435	0.0986108	-0.382522	0.284757	-0.165513	0.729825	-0.0418595	1.3398
CCS	-0.271891	-1.29605	-0.938913	-1.18453	-2.59857	-1.6612	-1.9404	-1.72101	-3.59021	-1.93263	-1.51973	-1.33783
GOSR2	-0.904662	-1.64431	-1.27504	-1.02403	-1.3207	-1.55914	-1.49493	-1.00101	0.832635	-0.2641	-0.402203	-1.18096
STX16	-2.74253	-1.74351	-1.88206	-1.76194	-2.94567	-3.39504	-3.17721	-1.63912	-4.45876	-2.58273	-2.45658	-2.47919
ADAM10	-2.02522	1.13479	-1.11094	-2.19199	-2.84524	-1.55853	-1.20502	-0.688796	-1.0731	-0.288749	-0.602585	-1.86469
CDIPT	0.0273736	-0.161244	0.0920015	0.0974951	-0.0699491	0.0815728	0.785112	-0.207337	-0.376301	-0.202407	0.131483	0.396793
PDCD5	1.10489	3.86762	2.61518	4.1016	2.52982	2.83712	2.73931	3.13468	4.46611	4.15783	3.28943	3.61731
PRMT5	1.02424	0.166287	-0.0541346	-0.50663	0.434491	-0.518623	0.798918	0.285254	-0.119914	-1.02934	-0.802648	-0.269574
SLC9A3R1	-1.62357	2.59843	0.479268	2.38573	-0.22254	2.48524	-0.0752827	1.89106	0.237561	2.77897	0.406033	2.76738
TPP1	3.2257	2.80488	2.27142	2.01649	3.64943	2.82521	0.892027	1.85663	2.25666	2.51685	3.67292	2.16191
GNB5	-4.43162	-0.249912	-5.81679	0.993437	-3.50346	-0.80592	-2.54211	-0.455081	-4.50647	-0.0449728	-3.37525	1.10452
TNPO2	-1.35507	-2.02418	-2.30211	-1.90351	-1.7998	-1.31909	-1.36429	-1.21994	-2.49852	-1.32703	-2.92402	-2.07918
MRAS	-1.35727	-0.0190901	-3.65023	0.76612	-0.33579	-0.101432	-1.58183	-0.170768	-2.90209	-0.401491	-1.21286	0.274238
PSMA7	1.71474	1.12681	2.0019	1.28751	0.825974	0.460863	1.41559	0.970495	1.84961	1.28336	1.26425	1.10991
SCAMP3	-2.06841	-1.18511	-1.14615	-0.297149	-2.4576	-1.91149	-1.38809	-1.96274	-1.07676	-1.28768	-1.00331	-0.637039
BCKDK	-0.563517	-1.96628	0.308283	-0.834125	-0.220811	-1.70054	-2.82463	-2.55065	-0.594692	-0.825689	-0.139146	-1.17691
MGST3	1.03889	2.81401	2.58426	3.41262	2.06671	2.33099	0.418455	2.733	0.919374	3.25713	1.92186	3.87117
GIPC1	-1.72031	-0.230685	-1.36995	-1.03442	-0.816225	-0.861337	-0.26456	-1.05171	-0.73622	-0.748442	-0.63916	-1.46
LIN7A	-1.81349	-0.249593	-4.74307	1.05372	-0.589175	0.0732019	-1.52627	-0.278488	-0.572573	0.114666	-0.889359	1.3495
UBE2L6	-1.1334	-3.61813	-0.450412	-2.2024	-1.08637	-0.879129	-1.67004	-2.10028	-0.242232	-2.77252	-1.00195	-3.2571
CASK	-1.77902	-0.166593	-0.789469	0.0872483	-0.10166	0.345971	1.1181	0.821352	0.332689	0.0045346	-1.10991	0.467379
UQCRQ	1.34035	2.92774	1.49289	3.54354	1.33647	2.4598	1.79892	2.56402	2.50458	3.23714	2.42738	3.50667
MYL12A	3.32693	1.8544	3.02511	1.97585	0.830227	1.62915	2.1181	1.20753	2.54944	1.27031	3.63806	2.22257
UQCR11	0.0889441	1.86322	0.533284	2.15035	0.907214	1.26788	0.239784	1.52946	0.744112	2.19631	0.882685	2.15303
HGS	-1.76922	0.179269	-0.919086	-0.335487	-1.16672	-1.19413	-0.950546	-1.126	-2.03324	-0.226452	-2.45831	-0.475572
VPS26C	-1.77216	-2.58469	-1.49324	-2.97183	-1.71602	-2.27442	-2.64104	-2.21546	-2.20055	-3.11992	-1.90137	-2.38254
PPP1R12A	-2.85977	-2.01928	-2.28711	-1.39022	-2.15899	-2.31905	-2.4388	-1.88293	-2.21082	-1.68064	-1.77496	-1.62298
GAK	-1.87495	-1.63833	-2.33069	-0.856667	-2.67621	-3.23966	-3.342	-1.70674	-3.14797	-2.45302	-1.81475	-1.84678
HNRNPDL	-0.85153	-0.251454	-1.19603	-1.5582	-1.12907	-0.831652	1.63926	-0.36536	-0.85892	-0.193248	-1.38584	-1.07935
XPO1	1.41835	0.202329	1.36534	0.124128	0.349569	0.0218968	1.53588	0.386555	0.479895	0.288391	-0.144823	-0.134221
SPTBN2	-4.32785	0.629198	-2.22627	1.62793	-3.3536	-0.479425	0.0282161	0.137934	-3.20528	0.389245	-1.194	1.95273
PLXNB2	-0.317575	-0.986406	0.58419	-1.17709	-0.706759	-0.636024	-0.347287	-1.36246	-0.572466	-2.60373	-0.124613	-1.67574
PFAS	-0.0946309	-1.73378	-0.843942	-1.9399	-0.895157	-1.26802	0.0326351	-1.02491	-0.752152	-1.04048	-1.7346	-1.96959
DCLK1	0.487291	1.57176	2.41889	2.57449	2.51012	3.14555	0.403065	1.32301	0.661131	2.14716	-0.649841	2.28891
ERC2	-1.6727	-1.35559	-1.6597	0.77251	-1.74592	-1.76465	-2.62725	-1.24748	-2.24333	-0.956512	-2.05184	0.640078
NPC1	-0.844898	-0.673179	-1.09757	-1.06033	-1.85348	-0.902244	-1.79613	-1.39594	-1.70806	-1.11875	-0.749751	-3.62295
DEGS1	-0.655551	-3.14219	-2.49964	-3.12682	-1.45818	-2.55696	-2.34691	-1.90213	-1.20458	-3.10939	-1.58227	-2.10413
SCAMP1	-2.57277	-0.675871	-1.48383	0.614755	-2.01852	-0.521856	-2.71293	-1.02081	-1.43775	-0.611272	-1.25106	0.452844
SCAMP2	-0.721501	-1.96795	-0.892941	-4.86803	-0.755217	-1.04736	-0.689051	-2.03036	-0.651493	-5.16458	0.162658	-4.83985
ARPC2	2.44964	1.31303	2.48733	2.10396	1.77646	1.76	1.50252	1.71773	1.10465	1.66886	2.48954	1.96293
ARPC3	3.28243	2.56095	3.41304	2.77138	2.72185	2.34774	2.26955	2.55116	1.88115	2.46623	2.74386	2.81881
PGRMC2	0.617795	0.0350625	0.888463	-0.0132141	-0.178498	-0.165819	0.320455	-0.453217	-0.0303548	-0.79297	-0.255985	-0.815393
PFDN6	-2.69629	-0.541644	-0.785474	-0.442703	-0.287053	-0.634936	-0.882486	0.0123667	-1.35672	-0.496812	-1.91742	-0.300464
NDUFA1	-2.84437	-0.608416	-4.11521	-0.262738	-0.35541	-0.686933	-4.67911	-0.894889	-1.25652	0.174583	-2.86391	0.784294
ACOX3	-0.881159	-1.45196	-1.05996	-1.82908	-0.904299	-0.582623	-2.46242	-1.52808	-1.67436	-2.01326	-2.26866	-1.09525
RER1	0.48943	-2.25835	-0.922468	-1.65029	-1.15539	-0.903295	-0.563604	-1.19256	-0.848858	-1.28353	0.576933	-0.972391
SURF4	3.23651	1.11803	2.95836	1.45254	1.24411	1.5733	2.12359	1.32301	1.86547	0.905538	2.64588	1.5411
OGT	-2.04063	-0.238619	-2.43621	0.611142	-2.2756	-1.44161	-1.01518	-0.880594	-1.95642	0.116421	-2.49373	0.313209
EIF3D	-0.721846	-1.59535	-0.390259	-1.82511	-0.843849	-1.58582	-0.640343	-2.29557	-1.56015	-1.85429	-1.57792	-2.6705
EIF3H	-1.93841	-3.11386	-1.56334	-2.58926	-1.35032	-2.24206	-1.23659	-1.85376	-1.55385	-2.09669	-1.88749	-2.98966
NCAM2	-0.141272	2.47722	-2.53138	3.21289	1.85663	2.64278	1.85946	1.95104	-1.03679	2.16843	0.463847	2.78472
STX7	0.790968	2.27386	1.53661	2.48319	1.39134	2.53482	-0.124407	1.09388	1.16994	2.26374	1.78693	2.08931
CAPN5	0.401426	-0.780901	0.508294	-0.642932	-1.23294	-1.15427	0.0803918	-1.21144	1.46871	-1.71737	-0.214384	-1.25978
YKT6	-0.329321	0.0847622	-0.407643	0.191723	-0.0960013	0.278338	-0.783631	-0.310183	0.382995	-0.108319	-0.12036	-0.359183
ARPC5	2.49235	0.967839	2.41889	0.305373	1.4648	1.14555	1.55228	0.669984	2.25666	0.065546	2.83901	0.509984
FABP7	3.06927	0.933096	2.7834	2.39346	2.38594	3.19265	0.0983644	1.28208	3.48932	0.859439	5.64588	1.41788
DHX15	-0.543639	-5.40184	-0.928305	-3.09941	-1.31188	-2.38697	-0.455867	-2.11891	-1.91476	-2.12029	-1.50445	-2.60925
PLXNB1	-2.47546	-0.124962	-1.01522	-1.08729	-2.48416	-0.904484	-0.600751	-0.645159	-1.76807	-1.14482	-1.21439	-1.20172
PJA2	-4.72278	-4.03738	-3.87656	-2.74835	-2.1264	-2.30079	-1.88951	-2.87141	-0.166789	-1.67856	-2.80787	-1.89858
CYB5B	3.40883	0.00297513	3.07043	2.26442	1.79285	2.18955	1.70672	1.56402	1.39416	1.50018	2.23862	2.41309
PHGDH	1.11337	4.15313	3.47895	2.36227	3.61757	4.31972	3.96119	3.99919	1.48932	3.61565	0.660489	2.73204
NDUFS4	-0.310222	1.44819	-0.108195	2.62793	0.969103	1.14555	-1.1909	1.36281	1.16994	2.32184	1.46323	2.92171
DYNC1LI2	3.03254	3.81401	2.01742	2.96031	3.1518	3.22925	1.80577	2.50744	2.6762	3.44023	1.84242	2.92171
PSMD3	1.71474	-0.539256	-0.346453	-0.334935	-0.516905	-0.510557	-0.264127	-0.63499	-0.40176	-0.489585	-0.628632	-0.375497
ZW10	-1.93536	-1.57124	-1.98125	-1.18174	-2.29033	-2.36651	-1.35797	-1.737	-1.60528	-4.18293	-2.66981	-2.78058
SRGAP3	-3.63127	-0.0685963	-1.78412	0.567237	-1.3191	0.0988772	-0.392472	-0.291012	-0.398602	-0.394275	-1.47248	0.273389
HSPA12A	-0.728428	3.85661	-3.09806	3.96291	0.514303	2.69169	-0.135939	3.23728	-2.31067	3.65386	0.698402	4.12379
EEF1E1	0.574518	-0.948637	-0.0570269	-0.714315	0.176439	-0.956335	-0.61055	-1.30573	-0.994465	-1.571	-1.30512	-1.19375
HNRNPR	1.60783	-0.0165401	0.349864	-0.297219	0.547317	0.508544	3.95195	1.49406	1.37213	0.684199	-0.332698	-0.746339
TXNL1	2.65155	1.9651	2.13586	2.37795	0.309686	1.73476	1.5441	1.56402	1.11795	2.14	1.66909	2.06111
TPD52L2	-0.0223992	0.89659	1.19844	0.97165	-0.01715	-0.428873	-0.158345	0.135383	0.655694	0.650769	0.732089	0.642627
EMC8	-0.287057	-2.38528	-0.871662	-1.60437	-1.52602	-2.0098	-1.25125	-1.75362	-1.04437	-2.09807	-0.99872	-1.66011
ERI3	-0.372344	-0.117096	-0.145598	0.5023	-3.78926	-0.793642	-0.338996	-1.35483	-1.2359	0.331123	-0.770907	-0.190643
SYNJ1	-0.769906	2.21992	-1.97815	3.02648	-0.162833	1.5733	-0.233839	1.67884	-1.81414	2.62337	-0.667594	2.6897
FIBP	-1.89593	-1.11431	-1.80912	-0.34781	-2.04435	-1.64696	-1.47761	-1.70484	-1.69727	-1.14555	-1.66543	-0.623252
PPIH	-0.765737	-3.06367	-1.23495	-3.26973	-3.88469	-2.58921	-1.99869	-1.08825	-1.82057	-2.18755	-2.14709	-6.1134
HTRA2	-4.38193	-1.09327	-0.64208	-0.342254	0.161517	0.212743	-0.0327313	-0.483014	-0.955566	-0.684274	-0.213518	0.0789928
AKR7A2	1.57414	2.33222	1.7743	1.61475	1.35867	1.75163	1.92388	2.06401	1.05021	2.10366	1.32395	1.55465
EPB41L2	0.591231	2.43641	1.09511	1.20936	2.82907	2.71339	2.57653	2.45316	0.946766	1.59747	1.55744	1.27849
LAMTOR5	0.0624299	-1.66126	-0.852162	-1.35785	0.609487	-0.823682	-1.10431	-0.745282	-0.963185	-1.91537	-1.63873	-1.40623
B4GAT1	-2.236	-1.42363	-1.3858	-0.569101	-2.34197	-1.1474	-0.588047	-1.17395	-1.24872	-2.3533	-1.6642	-0.472381
DENR	-2.72995	-2.2722	-3.21927	-0.814388	-2.29623	-1.12953	-2.59786	-2.42839	-2.40849	-1.60669	-1.68798	-4.0517
XPOT	0.605098	-1.12991	-0.535596	-0.964628	0.680944	0.012841	-0.277558	-0.868059	0.645393	-0.590392	-1.45193	-1.5728
DNPH1	0.442763	-0.216365	0.0475812	-0.000466171	0.884084	0.780929	-0.0502454	0.339713	0.357903	-0.418768	-0.306108	-0.519654
TIMM44	0.284091	-0.589704	1.34089	0.602361	1.43377	1.39146	0.599413	0.470757	2.60715	0.725663	1.48082	0.512807
TRAPPC3	-1.19212	-0.131738	-1.01222	-1.11231	-1.72634	-1.33923	-1.50008	-0.866793	-1.47711	-0.52319	-1.20857	-0.485093
CHMP2A	1.31338	-0.264144	-0.719787	-0.933033	-0.63199	-0.418107	0.183494	-0.150549	0.12276	-0.303096	-0.280011	-1.12501
NCK2	-2.91428	-2.41979	-2.83981	-1.35608	-3.97348	-2.51317	-3.44937	-1.78728	-1.75711	-1.94687	-3.39016	-1.17755
NDUFB5	-1.01312	0.898332	-0.370928	1.44271	0.745298	0.591578	-1.25428	1.03351	0.783363	1.32184	0.54025	1.2168
NDUFB3	0.107144	1.68558	0.118774	2.44648	1.48512	1.3366	0.58166	1.7556	1.32705	2.19631	1.79398	2.32888
NDUFA2	0.948502	2.8544	0.948982	3.424	2.32525	1.85675	0.625829	2.76305	2.05021	3.24717	2.03336	3.6076
GET3	2.74028	1.64522	1.55798	2.0945	2.19561	2.35327	1.92388	1.87739	1.75916	1.8288	2.20196	1.91121
BUB3	-0.43976	-1.88539	-1.3304	-2.73537	-2.09346	-2.08635	0.40899	-3.28261	-0.964333	-3.78376	-1.46811	-2.83915
ACTN4	3.72501	3.51969	4.58687	3.5012	1.6651	1.56377	3.01541	2.69062	3.76551	3.03584	3.96781	4.00301
GSTZ1	-2.24596	-0.476637	-1.98318	-0.669694	-0.0343026	-0.615579	-1.8877	-0.827293	-2.27921	-0.305409	-2.89651	-0.791928
CYTH3	-1.85069	0.0193149	-1.77219	0.260233	-2.90304	-1.19076	-1.46898	-0.701788	-1.87546	-0.877882	-3.01504	0.0339249
PRKAB2	-3.66511	-3.01436	-3.85514	-2.0775	-4.25272	-3.2086	-3.97775	-2.75524	-3.83593	-4.9508	-3.70574	-2.28801
AP1G1	-0.387936	0.128395	0.537069	0.559648	-0.10149	-0.217398	-0.779506	0.182451	-1.09016	0.014325	-0.658544	0.266705
SGTA	-0.764472	0.274016	-0.123184	-0.345073	-0.574284	-0.273847	0.721732	-0.290453	-0.626101	0.447188	-0.70863	-0.013036
SLC25A20	0.712764	0.790348	1.12873	-0.319566	1.72613	1.39146	-0.369372	0.169542	0.14841	-0.217828	1.09178	-0.506568
NARS1	1.06626	0.953136	1.3285	1.34759	1.20789	1.98358	1.39756	1.33307	1.26863	1.47763	1.86269	1.48561
NUDT21	-0.651273	-2.01957	-0.282417	-1.35125	-0.350554	-1.48579	1.49406	-0.335873	-1.3392	-1.56337	-1.28932	-0.823732
LANCL1	0.712737	4.08876	0.737225	3.07539	1.09343	2.76	1.23442	2.9608	-0.849164	3.55234	0.947391	3.46782
STRN	-1.6311	-0.782618	-1.06628	-1.08015	-0.983543	-1.17902	-0.621957	-0.906586	-1.85822	-0.585446	-0.818872	-0.124115
IDH3B	0.514265	1.64522	0.0965104	2.62135	1.05317	2.18335	0.771173	1.96404	1.20775	2.44895	1.20196	2.88464
CALU	2.42466	-0.538331	2.29707	-0.53355	-0.7745	0.151541	1.79203	-0.984621	2.66265	-0.410032	2.1752	-0.520835
AHCYL1	0.415392	2.17101	0.484751	2.40116	3.04292	3.86453	2.30384	2.88424	2.0151	1.74634	1.48954	2.80187
NDUFS5	0.377301	2.53358	0.565737	2.83525	1.73464	1.58276	0.621678	2.42053	1.62589	3.0626	1.9154	3.65867
PDE6D	-2.58776	-0.796882	-2.58718	-3.9924	-2.24476	-0.983186	-0.390709	-2.86932	-1.62959	-1.25791	-3.22769	-0.992267
AKR1B10	2.43721	1.81856	0.879586	1.80076	2.07344	2.29115	2.71038	3.43694	2.22013	2.78357	2.38596	2.23103
TIMM8A	-1.04579	0.534639	0.859646	0.940058	1.64718	2.00485	0.682738	0.509246	1.76762	1.07969	1.18059	1.20221
ZNRD2	-4.23031	-1.41011	-1.56095	-2.14129	-0.491949	-1.14069	-0.748002	-1.04422	-3.19139	-1.28169	-3.97799	-2.2868
PRPSAP2	0.94868	1.05837	-0.235785	0.845774	1.51507	1.20801	0.68494	0.620395	0.0908874	0.774075	0.335732	0.819468
GNG7	-0.766542	4.38219	1.00937	4.22161	2.23214	3.97103	1.0959	3.56828	2.90435	4.2505	3.34091	4.64132
SPAG9	-1.73576	-2.12834	-2.60962	-2.92933	-1.06469	-1.88025	-0.768836	-2.63213	-0.666032	-1.61184	-1.88511	-1.66174
KIF5C	-1.16297	0.729804	-1.58529	0.791808	-0.0483517	0.168639	-1.49233	0.0935467	-1.83987	0.947962	-2.5678	0.694554
MAST3	-1.06135	-1.63041	-2.3502	-2.09328	-2.26112	-3.7241	-1.89695	-2.19427	-2.66704	-1.86964	-1.93113	-2.04292
OPA1	0.372954	1.68558	0.868682	2.60146	1.57317	1.96199	0.63478	1.7556	0.672379	2.2505	1.12573	2.47852
PIP5K1C	-1.15163	0.358623	-2.25341	1.41634	-1.84677	-0.00654902	-1.90895	0.00645858	-2.03376	0.535398	-1.50488	1.10552
GSDME	1.00779	-1.90106	-0.0441713	-1.536	1.49517	0.601154	-0.552455	-0.122554	1.30396	-1.16632	1.6302	-2.4194
PLXNC1	-3.36861	-2.81335	-2.50301	-1.93484	-2.65729	-2.41128	-3.38711	-3.22785	-1.88713	-3.48204	-2.69642	-2.82381
ACSL4	-1.83338	-2.74824	-1.00305	-2.73724	-3.03372	-3.13658	-2.35582	-3.36728	-2.43861	-1.61674	-1.3551	-3.48152
SNX3	2.4681	1.77246	2.9176	2.20412	2.43899	2.07356	1.84622	2.32301	2.47389	1.74634	2.26425	2.19689
OGA	-1.28108	-0.377555	-1.44085	-0.550774	-0.737441	-1.30222	-0.264136	-0.271911	-0.795286	-0.704393	-1.75212	-0.686291
SYNCRIP	1.83339	0.84085	2.77886	0.797908	2.42853	1.94008	2.92072	1.40155	2.81329	1.61823	1.82875	0.817354
RANBP6	-1.15866	-0.663307	-1.77969	0.268006	-0.901384	-0.101881	0.113884	-0.691451	-0.00626852	0.522614	-3.44238	0.529799
NEMF	-2.51457	-3.21618	-4.90997	-3.64325	-1.76049	-2.28772	-2.18853	-2.66066	-3.062	-2.21203	-1.67849	-3.85325
SNAP91	-1.26228	3.66806	-2.95945	4.485	-0.204649	2.62915	0.454001	3.14042	-0.978494	3.70327	0.448774	4.50667
EXOC3	-0.852427	-1.17181	-1.28727	-0.566181	-1.17321	-1.21743	-1.86121	-1.4865	-1.74737	-1.35183	-1.24157	-1.08609
PLIN3	-0.0732672	1.7536	1.07818	-2.08064	0.834523	0.0444043	0.468713	0.263588	1.33845	1.33444	1.54077	-1.42003
CTNND1	2.06927	0.0282305	2.23207	0.653142	0.427979	0.200453	1.47699	0.253568	2.71171	-0.382094	1.63806	0.809482
SNX2	0.566905	0.0723111	0.907199	0.211438	0.551819	0.160434	0.661164	0.0344593	0.601411	-0.248476	0.842421	-0.0293711
DPM1	1.31338	-1.4928	1.05714	-1.47465	-1.24881	-1.61386	-0.584906	-1.07221	-0.314612	-1.28714	-0.495636	-0.957685
USO1	0.480659	0.374399	1.27788	0.447798	0.0898242	-0.0827424	-0.116557	-0.0764736	0.103065	0.590653	0.468479	0.340595
MRPS14	-2.98736	-5.13423	-1.74204	-4.42124	-2.28956	-3.42679	-2.77971	-4.14004	-1.58092	-2.98792	-2.71341	-3.54609
TOM1	0.216251	1.36365	0.163687	1.72921	1.01175	1.03961	0.197948	0.795624	-1.58433	1.60789	0.338921	1.98311
H2BC12	6.9922	4.72242	5.79245	4.07298	7.09219	4.86647	9.36877	5.34305	7.91249	3.46336	6.97365	3.69276
CCDC22	-1.45339	-2.46195	-0.325882	-2.32361	-0.783864	-1.30564	-1.30521	-1.38704	-1.64977	-1.93422	-1.51055	-1.96702
PRAF2	2.10902	0.715909	1.72791	1.56081	1.41271	1.19573	1.24454	0.693803	1.34977	0.803146	0.93468	0.501185
DNAJA2	2.67822	2.40049	1.63039	2.76543	1.9763	2.23826	2.29413	2.46692	1.81737	2.25713	1.94739	2.98811
OPHN1	-7.34759	-2.66579	-1.81379	-2.45001	-0.672744	-1.34051	-0.932284	-1.34692	-2.69947	-2.44745	-3.65546	-2.44581
PFDN1	-3.23624	-0.778879	-1.15751	-1.45928	-0.851365	-0.896717	-1.63158	-0.84897	-0.842993	-0.415064	-3.46633	-1.13822
NOL3	-1.40312	-1.06225	-2.09081	-1.80401	-2.03961	-1.87879	-4.85395	-2.23995	-2.32782	-1.64667	-1.4007	-2.3179
ABCB7	0.502616	-0.352899	1.62027	-0.618935	1.48512	0.768521	0.184924	0.383277	1.70732	-0.647158	0.348396	-0.926952
SRGAP2	-1.24743	-1.02737	-1.30238	-0.971296	-0.803772	-1.19921	-0.7459	-1.10817	-0.34823	-0.782832	-1.55054	-1.17684
WDR1	2.33365	2.06026	3.26168	2.00644	2.45967	2.27374	1.96119	1.95756	1.99362	1.70812	2.40452	1.98311
ATP9A	-2.27979	-0.498463	-2.94819	-0.348594	-0.951697	-0.514655	-2.79735	-1.00541	-2.60806	-0.959523	-2.34986	-0.382513
ROCK2	-0.742597	0.410732	-0.878927	0.211728	-2.33983	-0.928152	-0.849842	-0.915061	-1.54704	-0.0593427	-1.48427	0.263937
CLASP2	-0.507526	0.735664	-2.55162	0.102654	-0.344309	-0.066582	0.785112	0.161072	-2.22303	0.396226	-1.46872	0.188874
CPNE3	2.2997	0.87402	0.733567	-0.405368	1.65616	1.39146	0.717923	-0.344785	1.10465	-0.672044	1.54077	-0.68989
PPFIA3	-1.6767	-0.113709	-3.09666	0.81581	-1.58433	-1.00229	-2.86933	-0.284083	-3.25926	0.137701	-2.73347	0.584348
DNAJC13	0.246849	-1.73849	0.11575	-2.00398	-1.06458	-1.85491	-1.93275	-1.81861	-1.85037	-1.52646	-0.86216	-2.20992
COQ9	-1.11414	-1.15161	-0.434331	-0.57234	-0.318197	0.614834	-1.93051	-0.734365	0.359196	-0.382486	-0.315231	-0.263175
GGCT	-0.994787	-0.926727	-1.00481	0.154852	-1.48028	-0.596115	-0.994958	-1.34894	-0.14637	0.202295	-0.70806	-0.138182
NDUFS7	0.655751	2.12772	0.919642	2.89642	2.09343	2.15192	0.409661	2.28726	2.42658	3.12194	2.40452	3.59126
NDUFS2	2.4742	3.80259	2.12873	4.55737	3.32525	3.16457	1.91122	3.75373	3.79063	4.52512	4.02139	4.91647
NIPSNAP2	3.69137	3.6756	4.08339	3.99885	4.72399	5.05669	3.22678	3.75186	5.25666	4.03777	3.64978	4.19256
PDCD6	1.16309	1.56095	1.49289	1.30393	1.52492	1.27957	0.418974	1.11734	1.41585	1.57641	1.00932	1.18238
TBCA	-0.907571	1.36365	1.11438	1.26986	1.39134	1.50528	0.742884	0.793566	2.39416	1.56576	1.23344	1.21159
ATP6V1G1	-1.73877	-0.331598	-0.658301	-0.606785	-3.88878	-0.990643	-3.61873	-2.68181	-0.209711	-1.31673	0.635985	-0.313222
VPS4B	-0.935744	-0.874181	0.0270884	-2.30318	-1.70269	-1.3664	-1.61753	-1.66168	-1.17319	-0.977077	-0.309285	-1.87875
MPDU1	0.637861	-1.8509	-1.58719	-3.63169	-0.513119	-1.29618	-2.0944	-2.38366	-1.66705	-2.3679	-0.917054	-1.88957
MACROH2A1	0.81657	-0.522476	0.625013	-1.12531	1.45453	-0.371786	4.07903	-0.404441	1.46871	-1.47336	1.45435	-1.07387
SH3BGRL	0.318441	1.48295	1.51492	1.3926	2.22611	2.12627	2.1827	1.7925	1.36099	1.56576	1.90892	1.5411
FLNB	0.0771706	0.557838	0.685429	-1.37353	-1.28902	-1.01821	-0.0638712	-0.77177	0.433071	-0.954861	0.801001	-1.24067
NCOR1	-1.03962	-1.37967	-1.21573	-2.84102	1.54442	0.292687	0.432949	-0.857502	-2.09342	-1.87584	-1.31311	-2.25929
NDUFS6	-0.900085	2.13503	-1.01072	2.01649	0.930184	0.997794	-0.837478	1.37259	1.16994	2.08141	0.869388	2.40564
CS	3.22208	4.35273	3.55798	5.29778	4.90456	5.17868	3.79376	4.64494	5.19526	5.04928	4.13687	5.55296
SEC22B	2.16289	2.12038	2.67019	2.33038	0.759834	1.36976	2.07903	1.78519	1.61655	2.12557	2.04524	2.54789
MTX2	-0.734724	-0.152263	0.2538	0.963714	-0.1393	0.472158	-0.947454	-0.120014	0.0196371	0.417492	0.074505	1.10702
VPS26A	0.156149	0.94409	1.05549	1.14067	0.519884	0.256927	0.613003	0.698862	0.540756	1.09761	1.02139	1.39039
NDUFB1	0.226612	1.9651	0.257345	2.1953	1.9177	2.10016	0.701252	2.15749	1.34977	2.56041	1.24378	2.74392
PMPCB	-0.167165	-1.24858	1.044	-0.581986	0.637936	0.490615	-0.270655	-0.248535	1.09123	-0.258859	0.199575	-0.0476443
PSIP1	-1.37453	-1.37933	-1.49723	-1.60521	-0.160596	-1.49367	2.00354	-2.1959	-0.835453	-2.3256	-1.30797	-1.77117
NDUFS3	2.65155	3.99351	2.53661	4.55737	3.36691	3.60846	2.03304	3.57465	3.84562	4.32342	3.99561	4.80753
HSBP1	-2.07587	0.58986	-0.0526404	0.895693	-1.00989	0.05048	-0.286202	-0.418646	-0.637036	0.53906	-0.309249	0.914621
ECI2	1.35364	-0.487643	1.2907	-0.733947	2.03261	1.76	-0.0419428	-0.161275	2.18897	-0.930321	1.23344	-0.822954
BANF1	1.24367	0.373438	1.18477	-0.578047	0.897723	0.228602	2.5441	0.107216	1.41585	-1.91464	0.56943	-0.440168
CSDE1	-0.689231	-0.575321	-1.2663	0.0808965	-2.11803	-1.83595	-0.914661	-0.122677	-2.31375	-0.489967	-1.26854	-0.262249
PRKRA	-3.60021	-1.75349	-1.01062	-0.997165	-1.39924	-1.0958	-2.14241	-1.28826	-1.75472	-0.92899	-1.78138	-1.28765
MYCBP2	-2.70647	-2.9521	-2.649	-2.68419	-2.89823	-2.59771	-4.0072	-1.85719	-3.30647	-2.74045	-3.49751	-2.45616
LYPLA1	3.75288	2.76306	2.73731	3.90726	2.6828	0.622417	2.63157	2.03966	1.50964	1.30913	2.14792	1.90064
SNRNP200	-2.19474	-2.86969	-3.34509	-5.12208	-2.9107	-2.41797	-0.278344	-3.5209	-2.43897	-2.55424	-3.77462	-3.72992
TIPRL	-0.21006	0.837664	0.0925055	0.990906	-0.642123	0.636527	-0.362376	0.197006	-0.195009	0.908425	-0.67954	1.02934
PPM1B	-1.4935	-1.5442	-1.55367	-1.87234	-1.02399	-1.14822	-1.06623	-2.27104	-1.63717	-1.41432	-2.43717	-2.9213
SLC25A12	1.11293	3.3354	1.79245	3.81523	2.03261	3.15192	0.879088	3.26117	1.32705	3.40483	2.29441	4.08698
PALM	-1.53004	3.36986	0.910734	4.25384	0.505095	2.08026	1.2745	2.60193	0.357737	3.09257	0.520862	3.92952
ATP6AP2	-0.956317	-2.44133	-1.19975	-1.17246	-2.09396	-2.08713	-1.54514	-2.43296	-0.00202491	-1.83745	-1.62764	-1.07882
EIF3G	-0.152029	-0.142544	0.295625	-0.633293	-0.432455	-0.338312	0.164957	-0.499512	0.660189	-1.02536	-1.04238	-0.476338
EIF3J	-1.95427	-0.718697	-1.08992	-1.21818	-0.81381	-0.692843	-0.446429	-1.36228	-0.588406	-0.996159	-0.792827	-1.10521
CBR3	2.43721	3.50849	1.92173	1.96551	1.87984	1.06684	0.83956	2.08795	3.08108	3.38377	2.38129	2.1078
PSMD10	-0.564572	-1.51787	-1.15378	-1.95706	-0.0199651	-1.55352	-1.09963	-1.84753	-1.62931	-2.43932	-2.71007	-3.64758
ZMPSTE24	-0.464456	-2.29555	-0.326544	-2.08958	-3.14389	-3.00172	-1.65861	-2.16569	-0.666607	-2.30796	-1.34621	-2.15698
IDH1	1.43095	0.682075	1.43631	-0.64501	2.10003	1.6741	1.63926	1.33307	2.6762	0.0550267	1.6302	-1.11429
GATB	-3.31144	-3.71828	-2.01452	-4.1986	-1.70935	-2.45522	-3.96466	-3.51106	-2.37669	-5.31892	-2.53667	-4.70671
RBBP9	-0.502792	-0.413167	-0.512943	-2.27821	-1.39024	-0.472057	-1.54403	-2.27714	-0.570792	-0.535302	-2.82477	-1.51602
ALDH1L1	2.14005	1.31303	2.88837	1.96551	1.05317	0.740135	-0.967919	-0.0364307	0.683409	1.34693	0.758357	1.83555
ARL6IP5	3.44033	2.64522	2.89259	2.90185	1.82509	2.26201	2.08467	2.11151	1.47905	2.44895	2.80799	2.70192
DCTN3	-0.198572	1.06503	-0.561116	0.560659	0.0958463	-0.00977016	-0.149732	0.00924511	-0.810612	0.680904	-0.934401	0.43129
BBOX1	-2.05702	-1.09087	0.136647	-1.19401	1.24411	1.15826	-1.09089	-1.03621	-0.913803	-1.65536	-1.32863	-1.60699
ATP5PD	2.37336	3.59048	1.35316	4.17524	3.28235	3.70907	2.76063	3.61022	3.32418	3.85089	3.12573	4.25612
FLOT1	3.12073	2.21303	2.61007	3.41262	1.62903	2.53969	1.84622	2.54684	2.87333	2.35931	2.23344	3.07057
TRIO	-0.847179	-1.8589	-2.29075	-1.22637	-3.3729	-2.86781	-3.59211	-2.47124	-0.355037	-1.97915	-1.57692	-1.31859
ATP5MG	3.37336	4.94654	2.94625	5.08736	4.45453	4.89522	3.73033	4.4963	4.30396	5.0007	4.24378	5.042
GLRX3	0.0610558	-0.224281	-0.280732	-0.979561	-0.701403	-0.884104	-1.49103	-1.02894	0.113554	-0.887384	-1.43608	-1.54836
WFS1	-0.629242	-0.953798	-0.551888	-0.506607	-1.93296	-1.47947	-0.544271	-1.00412	-3.02186	-1.67226	-2.13012	-0.798712
CLPX	-1.11597	-4.69007	-0.468697	-2.22754	-0.436581	-1.2289	-1.32183	-1.48396	-0.00235577	-1.46207	-1.21093	-2.48184
SEC14L2	1.34035	-0.336427	-0.630656	-0.0931991	0.687536	-0.497467	-0.291487	0.452809	-3.65782	0.116257	-0.873932	0.0803459
SRP72	-0.636648	-3.27128	-1.50508	-2.19927	-1.35475	-1.83804	-1.06041	-1.92245	-1.59007	-2.46037	-2.33837	-3.66882
DDAH1	1.4681	4.54185	2.69452	4.89642	4.49267	4.82721	3.82951	4.67489	2.44252	4.89834	2.1752	4.87658
TPPP	-0.779455	5.8883	-0.233719	5.32837	-0.0695964	3.25315	0.942653	4.47375	-2.70009	5.30273	1.87605	4.84935
KBTBD11	0.401556	3.1167	-0.710705	2.91266	2.35867	2.7807	1.1932	2.45316	-3.19159	2.41969	-0.743212	3.13961
TOMM70	-0.383627	2.22677	1.53661	2.9446	1.84881	2.15826	0.742884	1.95104	1.86547	2.55504	1.72183	2.77897
NFASC	-1.34268	4.06982	-0.755715	3.52956	1.01175	2.44431	0.218342	2.61022	1.20775	3.325	0.68713	3.72307
UFL1	0.442743	0.248212	0.677676	-0.561938	0.33051	0.139288	0.477038	-0.523715	0.241484	-0.0979959	0.576277	-0.798299
PLPBP	0.507725	0.882027	-0.0525529	1.10911	0.917238	0.955987	0.268105	0.7253	0.0629996	0.874364	-0.344604	0.602282
ERLIN2	2.18537	0.81362	0.814414	-1.23385	1.14543	1.08026	0.585864	-0.179591	1.06401	-0.418459	1.6614	-0.635488
ENDOD1	3.19279	3.35742	1.63039	0.701847	-0.388319	-0.104521	-0.210323	0.281355	-0.142497	2.1183	1.15889	0.360902
GLS	-0.5008	3.01743	-0.012783	4.35436	-1.62853	1.7848	0.502784	2.88082	-1.35285	3.95655	1.92828	4.37923
WDR47	-3.72184	-0.641634	-4.86632	0.0906707	-3.10743	-1.89951	-1.80019	-1.3813	-3.61069	-0.599403	-3.39258	-0.127403
AP2A2	1.80463	3.96305	2.25842	4.66834	1.84095	3.29404	1.61605	3.37989	1.61655	3.89409	2.05702	4.77897
SEC31A	0.92725	-1.13966	0.874356	-0.282343	0.215083	-0.444052	0.32326	-0.0601633	0.22415	-0.593386	0.124667	-0.402933
AGFG2	-3.21442	-3.50135	-2.56654	-2.07944	-2.22282	-2.92104	-1.07802	-2.04109	-1.85835	-2.02917	-3.47981	-1.58244
NDUFB6	-0.782296	0.545254	-1.10782	1.16083	0.311576	0.537407	-1.396	0.366254	0.467533	1.11741	-0.572979	0.770682
MFN2	-1.52245	0.0972203	-0.95456	0.493269	-0.673342	-0.0976345	-0.745804	-0.350042	-0.204912	0.235734	-0.960554	0.663698
ELP1	-1.86463	-3.2561	-2.29703	-3.77044	-1.96254	-3.91651	-3.24326	-2.05151	-3.13868	-3.79365	-3.85434	-4.05168
NDUFA3	-1.67176	-0.746049	-0.500972	0.958358	-0.432528	0.372272	-2.34161	0.115984	0.0153005	0.829069	0.0277349	1.03482
NDUFB4	0.717254	2.53358	-0.244269	2.98099	1.79285	1.79297	0.55946	2.3579	1.50964	2.93603	2.06287	3.35234
NDUFB8	0.749277	2.94446	1.58946	3.21726	1.6828	1.86453	0.83956	2.26643	2.69406	2.97276	2.56158	3.24363
NDUFB2	0.332102	1.62461	-1.19069	1.76543	1.19561	1.03961	-0.168193	1.89785	1.16994	1.8288	1.0687	1.96293
NDUFA7	-2.76283	-0.444209	-2.31515	0.869295	0.0577334	-0.722838	-3.15375	0.263401	-0.159542	0.583294	-0.426704	1.35973
RTN3	3.67292	4.84997	2.89259	5.11101	3.44159	3.49028	3.26707	4.35543	1.41585	4.5388	2.56571	5.01775
LETM1	1.89834	1.87199	2.68484	2.83525	3.49767	3.49529	2.06195	2.15749	2.66718	2.65386	2.50682	2.60108
EPN2	-3.73263	-0.497875	-1.2229	-1.62708	-1.83334	-1.71043	-1.24026	-1.11316	-0.607691	-1.40388	-1.68112	-2.23733
SNX4	-1.75183	-0.121657	-0.693903	0.938471	-3.08876	-0.971852	-2.07595	-0.260812	-1.31658	0.00281166	-1.1092	0.380638
SBF1	-3.69899	-0.312883	-4.02699	0.247085	-2.33004	-0.657743	-3.00831	-1.03811	-2.83877	-0.555539	-2.7663	0.0264543
VAPB	-0.769312	0.923852	-0.217042	1.30335	-0.0369427	0.30168	-1.21031	0.619313	-0.199762	0.976772	-0.786642	1.2807
SNAPIN	-2.14424	-2.11681	-2.19926	-1.8593	-0.983822	-1.82652	-1.51112	-1.69849	-1.23566	-2.33146	-1.36877	-2.60353
NDUFC2	1.00853	2.54459	0.953008	2.88549	2.17074	2.09355	0.798918	2.13468	1.58817	2.66387	2.20726	3.1078
NDUFA10	1.41835	3.35742	1.48175	3.89369	2.85663	3.00836	1.7571	3.08498	2.99362	4.07203	3.0716	4.32098
CELF2	-1.99981	-1.92856	-2.33099	0.133911	-1.90291	-1.28709	-0.530404	-0.656835	-2.1404	-0.544889	-2.59351	-0.876806
PGLS	1.69398	1.89799	1.35316	0.861682	2.83304	2.36429	0.879088	1.27166	2.22013	1.46623	1.71441	0.843069
ATG7	-0.006791	-0.598027	-0.772498	-0.895117	-1.75155	-1.74418	-1.83463	-0.959694	-2.26571	-0.614983	-1.17644	-0.981497
FARS2	-2.68703	-2.52649	-1.24751	-3.64624	-1.08277	-1.493	-3.2116	-2.74913	-2.3427	-2.50687	-2.43148	-2.07543
LYPLA2	-0.655668	-1.41494	-1.92312	0.0459691	-2.01308	-2.7235	-1.03101	-0.68365	-0.627986	-0.880128	-1.29412	-0.348967
IPO7	0.877968	-1.6756	-0.132826	-1.10377	0.526912	-0.667028	-0.354261	-0.768047	-0.127529	-1.0189	-1.66786	-1.24009
PGM3	0.368884	-0.199056	0.135951	-2.16483	1.61987	0.632704	-0.0112075	-0.0216633	-1.1073	-0.457258	-0.832479	-1.44755
AHSA1	0.37327	1.58249	-0.380106	1.34953	0.732982	1.22019	0.253342	1.03351	-0.364255	1.51132	-0.705021	1.42579
SEC24B	-2.07367	-2.70311	-1.33469	-3.02696	-2.66978	-2.55747	-2.84478	-2.07738	-2.09926	-2.74649	-3.15016	-2.74663
MPC2	-0.568173	0.250888	0.703182	0.363175	1.98346	1.61999	-0.36387	0.766305	-0.104056	0.261507	0.311717	0.983619
ETHE1	1.18456	0.788937	3.02127	0.802838	1.9691	1.49529	2.24454	1.65499	4.03627	1.50018	2.78693	1.65867
ACSL3	1.11217	-0.81393	-0.648132	-0.361837	-2.25241	-1.45793	-1.24411	-1.3714	0.19448	-1.14156	-0.791301	-0.271145
STAMBP	-1.76169	-1.08977	-1.74249	-3.04595	-1.61912	-2.80409	-1.74356	-2.42684	-2.58226	-1.80962	-1.84409	-2.47352
ASMTL	-1.81317	-0.399158	0.221002	-0.876132	-1.33921	-1.58014	-0.065884	-1.19104	-0.106142	-0.328336	-1.14781	-0.520926
CDS2	-4.47519	-6.30646	-5.36625	-3.06744	-3.53724	-3.92715	-4.67709	-3.27912	-4.8295	-3.93535	-4.90467	-2.96485
OXSR1	1.97778	-0.377676	1.27788	0.0867102	-0.402084	0.269239	0.892027	0.183394	0.237722	-0.0156507	-0.0104613	0.658008
HSPA4L	-0.279914	1.23359	-0.707055	1.64098	-0.0566787	0.694191	0.0781903	0.528693	-0.895422	1.51132	-1.24269	1.94246
LSM8	-2.34269	-1.99242	-0.524187	-1.99619	-0.567052	-1.19252	0.213916	-0.697865	-1.51972	-1.64999	-2.02622	-2.41058
AP2A1	1.55124	3.33856	1.57905	4.04869	0.376247	2.4598	1.86603	2.77785	0.895277	3.09257	1.00932	4.00301
BAG3	-2.31457	-1.529	-0.395217	-0.995411	0.698559	-0.190819	-1.2544	-1.12856	-0.022753	-1.45784	-0.781326	-0.882702
MLYCD	-3.00577	-2.4299	-2.02039	-1.94809	-1.66995	-2.24103	-3.51985	-2.78012	-2.11439	-2.56557	-1.79773	-1.62987
CRYZL1	-4.28018	-2.32055	-2.72134	-2.30792	-2.88696	-5.37543	-3.34628	-3.69746	-6.78532	-1.92976	-6.29146	-2.73634
AIFM1	1.43095	2.02137	3.44494	2.424	3.20789	3.56854	2.52762	2.13468	4.02219	2.43732	3.3648	2.44981
BPNT1	-2.26328	-0.461596	-2.64351	-1.15643	-0.753474	-0.612622	-0.267774	-1.04191	-2.73084	-0.731661	-2.45274	-1.83672
DDAH2	0.379557	1.73449	1.71845	0.903797	2.73464	2.25611	2.06767	1.44854	1.79271	1.05217	1.49821	0.54817
ABHD16A	-0.259922	-0.271546	-0.278252	-0.459388	-0.440566	-0.657939	-1.39954	-0.48202	0.242936	-0.563292	0.0860995	-0.0428992
TXNDC12	1.43095	0.280122	2.31601	0.0705075	-0.0618225	-0.0883469	1.03887	0.226402	1.61655	-0.664744	1.69946	0.000996149
OLFM2	-3.77364	-2.6477	-4.59955	-0.692913	-3.81804	-2.41059	-4.00435	-2.65964	-0.790156	-1.92388	-3.26003	-0.102742
NUDT3	-0.0574892	0.919016	-0.967163	1.83525	0.464637	0.997794	-0.270952	0.378145	0.39202	2.02811	-0.122683	1.1448
NDUFB10	0.0584726	1.88938	0.104063	2.24745	1.22006	1.40218	0.215836	1.43926	1.29228	1.94016	1.42738	2.30503
CLPTM1	-2.41131	-2.5676	-2.16144	-1.51861	-3.34639	-3.27956	-2.51861	-2.10921	-2.34489	-4.14583	-1.49857	-1.92937
MOCS2	-4.42216	-3.15388	-3.07428	-3.49917	-1.0471	-2.43262	-4.21349	-3.31715	-4.11761	-4.89974	-3.14069	-3.0319
TOMM40	0.728452	-1.44278	2.10715	0.537029	0.63324	0.909641	1.06195	-0.109832	1.94968	0.903863	1.50682	0.155508
PEX11B	-2.83212	-4.11354	-2.613	-2.12578	-2.0899	-2.22668	-3.08872	-1.39673	-1.83105	-2.54286	-3.13671	-2.04498
CYB5A	-0.0953679	-0.810064	2.01742	-1.69678	-1.48672	-1.15462	0.444534	-1.34025	-1.44442	-2.55626	-0.96443	-1.25903
LDHA	5.07731	4.67309	5.51355	4.98867	1.48512	3.39683	4.14807	4.40393	4.75916	5.1328	4.67483	4.79332
ALDH1A1	0.998081	1.6756	0.986519	-0.131011	1.57317	0.0651494	-0.976435	1.26117	-0.985865	0.960134	1.16978	0.622415
GLUD1	3.18908	5.44965	4.39682	5.76095	6.96006	7.85187	6.27388	6.79795	5.53588	6.19458	4.87937	5.66649
CYB5R3	2.39924	1.47146	2.07043	1.20302	2.87599	2.57803	2.03304	2.01489	1.09123	1.60789	1.56571	1.36742
MT-CO2	3.337	5.25387	3.31287	5.62793	3.57317	4.70258	4.05046	5.08498	4.35819	5.35777	4.86269	5.80044
CP	3.11294	1.57176	4.13052	0.875305	0.666859	-1.9664	2.19841	0.143472	0.956122	-0.372848	3.23084	1.01374
PNP	2.21482	1.66554	2.04038	-0.0806491	1.08013	0.361641	1.63157	0.538265	1.24458	0.0861398	1.23344	0.596682
HPRT1	0.397795	2.92774	1.03251	3.39731	-0.995307	1.97642	-0.273331	2.55546	-0.400683	3.63615	0.405139	3.49618
GOT2	2.30656	3.06791	1.69934	4.81235	2.83304	3.61769	2.68458	3.62257	1.94222	3.81762	3.74568	5.32493
EGFR	0.0793973	-0.457288	0.264687	-2.45715	1.36964	1.48524	0.355569	-0.457758	8.32454	-1.68734	0.136931	-1.42662
PGK1	5.17417	4.73449	4.932	4.73987	4.8171	4.48019	3.67526	4.56188	4.71609	4.69352	3.7745	4.77608
AK1	5.6421	4.83883	6.66897	5.14578	4.03605	4.62458	4.25209	4.72347	2.02219	5.09628	3.30433	4.80753
HP	0.833025	2.02923	2.26494	2.01649	-0.0692497	-1.73406	2.07336	0.600981	1.4478	-0.27614	3.801	1.58137
PLG	4.63531	1.03711	2.59464	0.196892	-0.207509	-2.87251	1.81938	-1.10941	1.29228	-1.63833	2.85933	1.06238
CFB	1.75538	0.6856	0.364041	-0.865938	-0.522886	-4.06069	1.3608	-1.41407	-0.330114	-2.52637	1.94739	0.0876699
MT-ATP6	0.487144	2.6142	0.53441	2.81235	2.35867	2.61539	1.10704	2.28208	1.92719	2.27685	1.78693	2.43523
CA1	8.27371	6.67935	7.37929	5.25596	2.87984	2.36976	6.10357	4.09536	3.66492	4.19285	5.40797	5.61084
CA2	6.72117	6.15852	6.02607	4.5119	2.90645	2.55419	4.28924	4.47375	2.70291	5.1055	4.20461	4.57639
SERPINA1	5.97348	5.00751	5.1323	4.57958	4.45453	1.81722	6.0396	4.57253	4.52967	3.16491	6.37012	4.58137
SERPINA3	4.49085	2.6806	2.86284	1.9446	1.69157	-1.51989	4.49406	0.891061	1.37213	-0.368205	3.95999	1.64607
AGT	0.53416	0.0761233	0.0556308	-0.726027	0.960833	0.560182	0.930162	1.16314	-0.0484131	0.136361	0.755976	-0.430687
A2M	3.34368	3.18867	4.16052	3.65392	2.21399	1.34774	3.47484	2.53383	2.25063	1.70812	3.98023	2.23945
C3	4.48934	4.20785	4.38041	3.27283	3.33647	0.706995	4.23949	2.71389	2.97547	1.70812	5.19798	3.57805
CST3	-0.854456	1.6142	-1.49898	0.942621	2.4074	2.85675	-0.283607	0.970495	-1.35169	0.871477	0.19586	1.59454
KNG1	2.2997	1.37604	1.34089	0.953854	0.642484	-1.90598	2.0903	0.156727	0.2604	-0.495973	1.9537	0.747747
NRAS	0.190277	0.310307	0.456743	0.267431	-1.10875	-0.556375	-0.135585	-0.241932	-0.690984	-0.0538514	-0.464387	0.196581
HRAS	-0.555243	1.28703	-0.0128397	1.87999	-0.251225	0.449143	-0.803141	0.632893	-0.539967	1.09441	0.174109	1.67116
KRAS	1.49235	3.37295	1.61007	4.1016	1.99058	3.31972	2.48981	3.14898	2.73778	3.21005	0.921856	3.97305
IGKV3-20	3.75538	2.7818	3.26818	2.37795	1.20789	-1.65937	3.48555	1.18551	2.41046	-0.336106	4.46985	2.23945
IGHV3-23	2.69398	2.55007	2.50944	2.03639	0.619829	-1.45732	1.65453	-1.24257	2.30977	0.755765	3.49388	1.87927
IGHV3-7	2.00331	1.38832	1.66035	0.787026	0.419929	-2.13975	1.35146	-0.828305	1.25666	-0.644228	2.66909	0.687875
IGHG2	6.85867	6.01248	6.66897	6.15718	5.13903	2.55419	6.42619	4.5831	6.18345	4.29469	7.3373	5.79332
IGHM	5.97885	5.50708	5.90097	5.28744	2.75151	0.676228	3.62383	-0.238164	4.62589	2.94838	5.97559	3.96039
IGHA1	4.68875	3.85661	4.82587	4.2107	2.54925	-0.213882	4.16149	1.7556	2.59294	0.626962	5.74021	3.90064
HBD	6.72757	6.31945	7.41267	6.1853	3.69811	3.25611	6.18139	4.99286	4.2864	5.1328	5.72645	6.05992
CRYAB	6.24724	7.91771	5.38491	4.66035	7.60137	6.87612	6.55889	6.09609	4.35819	6.69046	6.45324	4.53086
LMNA	0.848948	-0.369995	1.21199	-1.25748	-2.2899	-3.00717	2.01541	-0.930575	0.957886	-2.15536	0.377999	-2.19252
SPTA1	4.4136	2.17101	2.97832	0.446281	-0.0920283	-1.36718	1.12907	1.72538	-0.295659	-0.672841	1.39063	0.602615
APOA1	6.55844	5.86102	5.74665	5.29778	4.74521	2.17712	6.692	4.22654	6.01599	4.63106	6.71488	5.02993
APOE	5.40723	2.83659	2.45921	4.05846	4.9233	5.70799	4.42897	4.21299	3.63517	2.4833	3.77628	2.88464
APOA2	3.88008	3.0095	2.67997	2.41642	2.56842	-0.127598	4.39528	2.06401	1.88115	1.32184	4.23084	2.89533
APOC2	0.47127	-0.853446	-1.76817	-2.14005	-1.52179	-2.49419	-1.18748	-1.69768	-2.72673	-2.64062	0.443055	-0.514586
APOC3	2.14005	1.44819	2.03276	0.665924	-0.645017	-3.16293	2.5885	-0.0988862	0.340907	0.239536	2.84242	1.6076
FGA	5.64885	4.28539	5.14118	4.47228	1.61987	-0.166583	3.52762	1.58941	2.76762	1.37159	5.78072	3.99806
FGB	5.75288	4.62202	5.09623	4.1953	1.19561	-0.416904	3.6883	1.55546	2.96448	1.23042	5.97946	4.20764
FGG	5.48482	4.47146	4.81482	4.06089	1.45453	-0.371673	3.59247	1.77047	2.84961	1.6984	5.67483	4.06111
MBP	4.68875	10.0291	3.56855	6.93005	2.12615	5.61884	3.56849	9.50396	-0.544519	9.96885	5.78958	7.10089
SLC4A1	9.30613	6.68558	7.54901	4.82671	4.88558	3.60614	5.62092	6.57253	4.39961	3.92566	5.99102	5.26439
APOH	6.09226	3.28375	4.83684	2.01649	1.41271	-1.10154	3.77816	0.330799	2.75065	-1.75646	4.71255	2.37542
FN1	4.48633	0.692116	1.86284	-0.331967	-0.346161	-2.04669	1.2745	-1.29365	2.54944	-1.83141	3.24378	-0.768994
AMBP	0.867852	-0.770288	0.508099	-0.187625	-0.474433	-2.34582	0.771173	-1.51023	-0.896501	-3.69984	1.24378	-0.631445
ORM1	3.55413	2.34488	2.97435	2.2812	2.42853	-0.194741	4.01393	2.38231	0.446725	-0.278441	4.50252	2.58137
AHSG	1.52797	1.14124	1.21199	0.53453	0.997672	-1.01173	2.79548	1.082	0.80611	-0.341255	2.09178	0.920333
TTR	1.27196	0.48797	0.367645	-0.320765	-0.0259251	-3.48854	1.51094	0.194081	-0.434001	-1.41433	0.458459	-0.63606
ALB	9.61733	8.86377	8.72171	8.57789	8.4769	6.33029	9.74812	8.96181	7.94782	7.43841	9.33579	8.1985
GC	2.76537	1.00782	1.04071	0.287875	0.859008	-4.29645	2.20879	0.396519	0.357863	-0.985691	1.86939	0.38351
TFRC	1.19991	-1.41143	-0.42021	-1.90436	-3.25558	-2.95027	-2.45301	-2.13871	-1.10298	-2.51609	-1.31031	-2.04398
TF	3.15531	2.77714	2.58946	2.02648	4.52982	3.06346	4.42897	3.90629	4.1262	3.6387	2.87937	2.90064
HPX	3.64345	3.88071	4.14824	3.60146	2.7557	0.261981	4.56647	1.63887	3.43191	2.20319	5.3373	3.59454
FTH1	1.37987	0.412077	0.9602	-0.930319	-1.60928	-2.48719	-0.132183	0.170352	-0.914014	0.238582	-0.408988	-1.17805
MT-ND2	-3.40421	-2.2422	-3.3614	0.0120414	-1.11911	-0.967046	-2.09626	-0.582556	-3.05608	-0.249318	-0.0263844	0.0215343
MT-ND4	-1.42134	-1.66491	-1.40018	0.511181	0.18895	-1.10719	-2.16487	0.108224	-1.39792	0.730409	0.28607	0.837731
MT-ND5	-1.76136	0.32544	-2.49963	0.773015	-0.164196	-0.0596682	-1.81081	0.0222503	-0.0695281	0.0111328	0.244367	1.1378
C4BPA	4.43095	1.9403	3.36837	0.680495	-2.65231	-2.02123	0.991563	-0.852147	-0.0919606	-1.86548	3.1752	1.76738
VTN	6.9922	2.66049	3.99604	1.67946	1.19561	-1.99052	2.67713	-0.0992539	4.19369	-0.861304	3.98023	2.28891
CAT	4.5382	2.44231	4.73496	2.63447	1.9763	1.48524	2.79203	0.739186	1.39416	1.54423	3.0687	2.63336
GBA	0.0496204	-2.12231	0.866919	-1.0778	0.662237	-1.29929	-1.07333	-2.62891	-1.0304	-0.832152	1.1145	-2.92615
ALDOA	5.34201	6.16299	5.35469	6.99186	5.23214	6.19419	4.93798	5.70424	5.30105	6.59551	5.42511	6.72382
CSTB	1.85225	1.97328	3.20861	2.14119	2.48512	2.04647	2.14537	2.2559	1.51969	2.3155	2.54077	2.28891
ANXA1	6.41518	1.38832	6.53054	0.031197	-0.328186	-2.66607	1.06195	-0.571445	5.54821	-0.654599	5.05114	0.370367
APOB	1.82386	1.26056	1.2907	-0.249922	-1.2529	-0.483657	1.70672	-0.846622	-0.198407	-1.7214	1.801	-0.775718
PRNP	-1.1389	1.87199	-1.18515	3.08497	-0.586378	2.01187	-0.609077	2.11151	-1.03248	2.17545	-0.0632943	3.1795
SOD2	5.9842	2.54459	6.33548	2.56767	5.44808	2.25611	0.413609	2.29757	4.84162	2.34693	6.03262	2.87388
OAT	0.889391	-0.422857	1.58946	0.486824	3.83502	2.00485	0.852856	1.03351	1.32705	1.27031	0.542616	0.79293
HRG	0.983155	-0.0775857	0.48988	0.66068	0.5363	-2.03942	1.53588	-0.182874	0.226233	-0.991082	2.51964	0.539004
THY1	1.68349	5.50003	1.63039	6.42588	1.63813	4.62458	3.10981	5.0924	2.50458	5.58566	3.5963	6.4019
A1BG	2.48028	2.113	2.42472	0.927652	1.49517	-0.940068	2.86931	0.804549	2.61655	-0.880734	3.25661	1.23056
S100B	2.91189	6.23274	3.998	5.27702	6.30539	5.66411	3.60823	5.21978	4.25365	6.33444	5.83303	4.64765
TUBB4A	8.3586	10.7457	7.48942	10.2553	8.89984	9.85797	8.45645	9.76989	8.1229	10.364	8.07124	10.3549
GAPDH	8.66394	8.27881	6.95232	8.40929	8.00253	7.96922	6.85368	7.86228	8.2974	8.40893	7.52654	8.14354
HLA-A	4.62163	1.74408	4.75823	0.629183	2.22611	2.44949	3.30626	1.19656	6.75916	-0.277167	4.91216	0.854858
CAPNS1	1.81428	1.1781	1.34089	0.675966	0.689776	0.503591	1.1932	0.752601	0.982278	0.963032	1.09178	0.795118
HSPB1	4.63531	3.10559	5.30815	2.96551	3.75988	2.53969	3.14537	2.44391	4.24155	2.55504	4.56571	3.13961
RPN1	4.87317	1.73449	4.52037	1.99631	2.92144	2.88379	3.61019	2.49853	4.39961	2.05119	4.46985	1.81318
RPN2	3.41201	-0.0406519	3.11077	0.60902	1.18323	1.56377	2.07903	0.770296	2.99001	0.142132	3.50896	0.195869
GNAI2	4.74028	5.21992	4.96237	5.08736	3.92887	4.6473	3.99906	4.06853	4.68292	4.18244	4.96781	4.94246
ATP1A1	4.90739	7.02727	5.02127	7.23189	2.9546	5.8122	4.79892	6.2892	4.83157	6.58237	5.68436	7.56137
ATP1B1	2.15531	5.94654	3.22541	6.30805	1.31393	5.17868	3.16948	5.47942	-0.332247	5.79387	3.55329	6.60678
APP	-1.11814	-0.146917	-2.8222	-0.552277	-1.4076	-1.22773	-2.82291	-0.861793	-3.14629	0.123179	-1.55139	-1.10181
APOD	2.21482	3.49151	0.548642	1.74139	-0.342919	-1.19823	2.31829	1.807	-0.397595	2.65887	1.9024	1.22095
ALDH2	0.784133	2.113	3.59464	4.24317	5.87599	5.64165	3.99756	4.807	3.47905	4.74161	2.72183	2.52743
S100A8	3.44033	1.81856	0.64872	-3.79527	-2.19471	-6.00588	-1.1477	-3.52019	-1.14753	0.416421	-2.54859	-0.810091
SLC25A5	4.46963	6.11762	5.90097	6.08139	6.20176	6.24721	4.93798	5.733	6.78283	5.95553	5.67483	6.43432
SERPING1	2.22931	1.56095	1.36534	0.349382	-0.0312026	-2.57629	2.17743	0.222238	-0.264141	-1.14048	2.23344	0.488167
PCCA	-0.481181	0.265145	1.98622	1.16043	2.42328	2.58276	2.15076	1.77047	0.923695	1.06498	0.696983	1.35602
PCCB	-0.0417147	1.47146	2.49289	1.74139	3.14543	3.18955	2.90804	2.43926	1.50964	2.03584	1.16978	2.00301
EIF2S1	2.09325	0.584656	1.49289	-0.270941	1.03949	0.595838	1.15076	0.285722	0.981075	0.432019	0.31494	0.0486935
RPLP1	5.80825	4.22677	5.04038	3.89642	4.6584	4.45465	5.06481	4.50744	5.77498	3.94222	5.12293	3.59454
RPLP2	2.0853	0.837303	2.49289	0.677175	1.19561	1.8011	2.64309	1.46692	2.93473	1.14716	2.73655	0.936143
RPLP0	2.82863	0.788657	2.64545	1.03246	1.91021	1.83316	2.48555	1.65499	2.63978	1.18939	2.68815	0.636044
SSB	1.08044	-0.415116	1.05331	-0.196981	1.87214	0.563267	1.13995	-0.125051	1.43723	0.241341	0.772712	-0.102989
ITGB1	3.0733	0.218109	1.96237	-2.71848	-1.22028	-1.92291	-1.89481	-1.51598	1.71609	-1.82913	2.15889	-1.18172
MYL1	0.841652	0.255006	0.297006	-1.66837	-2.6604	-1.93992	-1.63612	-1.85469	0.624937	-3.85571	0.259883	-1.80404
UROD	-1.14319	-2.89446	-0.0483867	-1.4472	-3.19194	-1.86603	-2.56497	-1.90223	-2.77839	-3.37737	-1.85655	-2.17689
FYN	-0.0802592	0.667987	-1.19723	0.629304	-0.40642	0.868038	0.892027	0.438926	0.232939	-0.0229159	-0.720532	0.540137
GSN	4.2997	5.14953	4.49289	3.52956	3.23514	3.25315	3.30384	3.95267	3.21704	4.71777	4.52389	3.34456
ATP5F1B	5.14579	6.52109	4.76973	7.17412	6.17074	6.78685	5.37238	6.39496	6.43988	6.92201	6.18126	7.26954
S100A6	5.74028	3.10186	6.07785	2.9446	3.33647	1.5733	3.63542	2.84964	4.20463	2.38377	4.87106	2.56807
EIF4E	0.163824	-1.02628	-0.301049	-1.01418	-1.00161	-1.00623	-0.771416	-0.657667	-1.28606	-1.0506	-1.33312	-0.713993
ENO1	5.24724	6.46785	5.40716	6.4539	6.07763	6.39213	5.71494	6.28273	5.46611	6.48683	4.92024	6.12379
GPI	4.36846	5.3433	4.50669	6.05114	3.44937	4.8857	4.20102	5.40988	2.94596	4.44023	3.91216	5.56974
NPM1	1.13534	0.229624	2.04795	0.177904	1.78468	1.65629	3.37699	1.58099	2.13113	0.918184	1.59832	0.790055
TPM3	1.83339	2.80029	2.41304	2.92338	1.73464	1.81722	1.59247	2.41107	1.38319	2.51132	2.64588	2.9373
ITGAV	1.96916	-0.283958	0.594504	-0.754419	0.141263	-0.27478	-0.839877	-0.603654	0.886255	-1.48789	1.74386	-0.427823
HEXA	0.439447	-2.20801	0.427528	-2.94205	0.179609	-0.422836	-2.15976	-2.43083	0.0350415	-1.86134	1.30433	-1.6341
EPHX1	2.13235	1.52804	2.33471	0.881655	1.17074	0.693636	0.917562	1.28208	-0.000935051	0.452721	0.786926	0.897828
DBI	2.13235	4.09064	3.40421	3.23889	6.74521	6.54514	4.16149	4.39196	5.24155	3.74634	3.91378	2.90064
LDHB	4.63531	6.18075	4.5998	6.35337	7.05019	6.90939	5.93798	6.40988	4.91962	6.54559	4.99867	6.45704
NEFL	2.90739	6.6668	0.744988	5.4539	0.347051	4.70258	1.17213	6.17507	-3.62702	6.22873	3.84072	5.36393
NEFM	2.30656	6.22848	-0.094087	5.13428	-0.527984	4.20954	0.389756	5.86011	-4.96825	5.96062	3.35767	4.74392
GPX1	1.73521	0.751921	1.40126	0.944079	1.43377	1.10673	0.942653	1.18551	1.91962	1.16137	3.02739	1.52743
PROS1	1.91638	-0.798356	0.920431	-2.24062	-3.4008	-3.36578	-0.706627	-3.41004	-2.68046	-5.05725	0.757481	-1.26131
P4HB	3.43721	0.540531	2.76514	0.804055	1.72613	1.48524	2.07336	1.21842	3.59294	0.609785	3.53235	0.843614
CTSD	5.01591	4.96715	5.31601	5.28744	5.29823	4.90468	4.03741	5.12892	3.99542	5.46193	5.88351	5.2012
ANXA2	7.35033	3.53081	6.24778	1.64098	-0.061345	-1.57576	2.46405	0.410897	5.75916	-0.642755	6.57854	2.89
CAPN1	2.01172	1.23359	2.23871	0.973677	0.580145	0.784607	1.2546	0.99603	0.895231	1.16137	1.48082	1.19185
TUBB	6.19279	6.72847	6.38491	6.8724	6.17856	7.21905	6.8032	6.29885	7.09376	7.04928	6.13687	6.91647
PSAP	0.457886	2.12772	0.795938	2.56081	0.693162	0.684194	0.0877323	1.88424	-0.658132	2.21687	2.42284	1.96293
HEXB	0.615545	-1.63742	1.64045	-2.87017	1.25598	-0.249598	-3.89803	-1.67143	0.0496226	-1.46794	0.772712	-1.95343
PFN1	6.27371	4.69797	5.47895	3.98099	4.80705	4.17868	4.96884	4.36771	5.37213	4.45473	5.44766	3.71706
BPGM	1.61888	0.309507	1.7834	-0.564478	-0.890715	-1.47839	0.50257	-0.783405	-1.00196	-1.11332	-0.393669	-0.367836
APRT	0.855767	-0.924581	0.708448	-1.29305	-0.123206	-0.449522	-0.892587	-1.44438	0.122736	-0.38533	0.0315864	-1.09964
EPRS1	1.53965	0.180486	1.8714	0.665533	0.895214	0.442659	1.4066	0.744657	0.988692	0.742474	0.855968	0.514347
CTSB	3.67557	0.773467	3.49566	1.41607	2.69593	1.96199	1.67713	1.27166	2.36099	1.39584	4.78516	1.33212
HSP90AA1	6.25611	6.37835	5.76399	6.41642	6.46735	6.26568	6.13792	6.00863	6.24534	6.57575	5.69852	6.33968
HNRNPC	1.59669	-0.105439	0.760505	-0.873137	1.38053	0.182128	4.0345	1.89106	1.72481	1.00604	1.14792	-0.549307
UQCRH	0.861505	2.47146	-0.467707	2.93403	-0.103965	1.68292	2.61605	1.46692	1.85756	2.25713	1.71441	3.16633
LYN	-0.1213	-1.18603	-0.915983	-1.61179	-1.67892	-1.41832	-1.30432	-1.0503	0.50958	-1.67378	0.225271	-1.64805
TPM2	2.17042	0.738563	1.48175	0.464997	0.0838195	0.0228729	-0.781107	0.105146	0.664984	-0.0673953	1.26425	1.12512
FH	2.49835	3.13503	3.11798	4.19308	3.88175	4.22019	2.34677	3.16032	3.60006	3.73688	3.30185	3.89533
ANXA6	3.94959	4.44672	4.25024	4.04378	3.80906	4.3338	4.56647	4.03196	3.90627	4.19458	3.43191	3.99309
RHOC	0.614775	-0.545507	-0.685962	-0.893331	-0.492259	-0.288545	-0.106122	-1.75566	1.15712	-0.986706	-0.902638	-0.99788
SLC3A2	2.78513	3.9692	1.68969	4.03886	2.58263	3.73688	1.77117	3.14613	2.35539	3.18939	2.97248	4.13961
PFKM	1.98634	2.66049	0.142253	2.97069	2.51012	3.29691	1.93642	2.20753	0.520115	2.72257	0.81494	3.08931
HSP90AB1	4.72757	4.36521	4.74665	4.49762	4.38864	4.36154	5.25209	4.17157	4.98458	4.51132	4.54495	4.47139
SYP	0.0725493	4.37604	-1.07168	5.90996	-0.318768	3.16772	1.88557	4.08795	-1.84341	4.74161	2.65366	5.92952
PDHA1	1.34035	3.04483	2.56328	3.99885	3.36691	3.77452	2.46405	3.48281	2.48419	3.82657	2.49388	4.28891
CYC1	2.02009	3.16388	2.05548	3.69832	1.76819	2.76	3.37238	3.30013	2.94596	3.72974	2.76196	4.02263
PTPRC	0.919108	-1.81623	0.276662	-3.87476	-2.33108	-4.1056	-3.47887	-1.86094	-0.689185	-3.43102	1.27437	-2.72943
CFH	3.01172	1.8276	1.49289	0.197362	-1.38613	-2.97846	1.01541	-1.7131	-0.89094	-0.959425	2.22824	0.515946
VIM	8.42899	4.81629	8.50669	5.03886	4.93258	2.19573	6.81174	5.17157	8.40301	2.50018	8.07124	5.3925
RPS17	0.807573	-1.87677	0.83436	-2.14306	0.332967	-0.412676	0.852856	0.0996583	0.676928	-1.42823	-0.450384	-2.34102
GNAI3	1.68349	1.21992	1.62027	0.210734	-0.203283	0.224097	1.16149	0.723637	2.53464	-0.328467	2.06287	0.388714
ANXA5	7.46772	5.01743	6.72023	3.96551	5.04805	4.60149	5.60627	4.69452	6.31915	4.23042	6.30679	4.07528
RPSA	3.36682	1.41256	3.51218	1.90185	2.86828	2.79297	3.68644	2.47602	3.87137	2.39584	3.71069	1.1607
ENO2	2.27196	5.3745	1.1134	5.64423	2.71326	4.45465	2.33734	4.92801	1.4478	5.72974	2.09749	5.6429
ACAA1	0.983482	0.682167	1.10803	-0.833287	1.11966	1.25611	-0.6023	-0.131155	0.581142	-0.558075	0.93468	-0.186999
GSTP1	3.60783	3.78412	3.81703	3.1953	3.79489	3.61539	3.82445	3.46006	3.09796	3.54694	3.17249	3.07997
LGALS1	4.99485	3.9915	4.78113	3.91535	4.63586	3.68731	2.45536	3.87395	6.35469	4.12557	4.44766	3.8521
QDPR	2.79978	6.41632	1.64045	4.55393	2.56842	3.88187	2.1827	4.92801	1.10465	5.31072	2.69946	4.79332
HMGB1	0.102331	0.0790622	1.07831	-0.62119	1.35867	0.420491	3.2546	0.835566	2.32131	0.282821	1.88269	-0.141678
GNAO1	3.44033	7.59578	3.66281	8.32331	5.13099	7.24535	5.44002	7.00274	3.62589	7.34226	5.60635	8.31502
TPM1	0.861147	1.50567	0.619284	1.51899	-0.0490557	0.826612	0.0499115	1.14042	-0.208831	1.00497	0.317052	1.85758
CLTA	1.57414	1.6955	0.987576	4.04624	0.46032	1.65629	0.917562	1.10565	1.50964	3.11466	2.21779	3.13961
CLTB	-1.97809	2.12038	-0.174667	2.96031	0.199759	1.52504	-0.540841	1.36281	-0.115939	2.42559	0.21701	3.13961
ANXA4	2.54546	0.1353	3.39236	-0.181921	-0.437771	-0.634835	-2.66584	-1.28354	0.94235	-0.747401	2.31907	-0.000996149
CNP	3.00331	8.42565	2.41889	5.12269	2.418	3.90845	2.98554	6.04731	2.16994	7.15739	4.01537	4.99309
DLD	1.64074	2.14953	1.63039	3.40116	2.67839	3.10673	1.5441	2.72919	2.80098	2.45473	2.91863	3.67427
HNRNPA1	2.43721	0.724473	2.39533	0.777976	2.44937	2.26201	5.35497	2.50299	2.8928	1.99674	2.64588	1.37672
COX6C	1.2859	3.90014	2.29707	4.29158	2.59203	3.28826	2.6957	3.74998	3.22013	4.19975	3.43417	4.18605
PARP1	-1.20048	-0.69495	-2.18745	-1.95983	0.417256	-0.55929	1.61605	-1.48265	0.456625	-0.618258	0.0820614	-1.41617
UCHL1	2.557	5.03705	2.07043	5.26653	0.687528	3.80918	3.31108	4.75186	1.55922	5.39584	3.19399	4.95529
LTA4H	1.15884	0.436173	0.385977	0.330906	0.911868	0.760082	0.991563	0.693512	0.533594	0.852927	0.828746	0.5654
ALDOC	2.64615	6.79914	1.81037	7.03577	7.80199	8.18839	5.55635	6.82269	2.54452	7.01055	4.54495	7.18496
C4B	2.9605	2.49436	3.15	1.26637	0.694544	-1.67405	2.68086	1.733	0.993622	-0.584156	3.36953	1.97305
H2AZ1	7.1046	5.113	6.38864	4.14119	6.89747	4.60149	9.07726	5.33682	7.40979	3.39584	6.91419	3.69888
HSPA1A	4.53236	5.10373	4.50669	4.96291	3.9418	3.97283	4.78164	4.69452	4.46611	4.65637	3.72921	5.19039
CALM1	3.02425	5.7818	3.1882	6.05724	3.42328	5.01362	3.85451	5.01645	4.41316	5.81088	4.34332	5.90329
TUBA3C	4.06726	5.41256	1.76514	4.28536	3.91583	3.97103	3.05046	4.0102	2.45829	4.15428	3.60033	5.37351
FDX1	-3.563	-5.26164	-2.03118	-3.6975	-1.55497	-3.25545	-3.76752	-3.08317	-1.93069	-3.29752	-2.45344	-4.00156
RAP2A	0.177368	2.35116	0.407086	3.45759	1.55407	2.61999	2.61995	2.53818	0.820358	2.5388	0.772712	3.34456
RO60	1.07667	-0.304179	-0.0531524	-0.92506	2.06671	1.08026	1.28434	0.904607	0.815556	-0.372241	0.484349	-1.09122
GAA	-0.225298	-1.57123	-0.59237	-2.17844	1.31393	-0.0777766	-0.235896	-0.819441	0.679413	-1.12711	1.52389	-2.68749
RRAS	1.58546	-0.0385663	0.83645	-0.380459	0.154412	0.502738	-0.529334	-0.132184	1.20775	-0.470624	0.28948	-0.0166056
H1-4	2.48633	0.638613	1.01031	-0.266477	2.07344	0.095886	3.95658	1.21842	2.60243	-0.881625	2.1752	-1.0347
DLAT	2.2997	3.45696	3.29389	4.08736	3.58028	3.8548	2.33734	3.40393	2.77183	4.03004	3.23862	4.51708
TXN	0.467099	1.98141	1.99408	2.03639	1.06671	1.24423	1.28434	1.66299	1.37213	2.38982	1.12573	1.85758
COX5B	2.04489	4.39137	2.63543	4.71847	3.35315	3.90091	3.22678	4.48507	4.13276	4.72974	3.96469	4.95529
MAPT	-2.12945	4.27054	-1.25007	5.08736	3.53957	4.70258	3.29413	3.47602	1.56893	4.69352	1.05702	4.95529
PRKAR1A	0.943904	1.88938	0.537157	0.311135	1.39134	1.77658	1.07336	0.891061	0.764174	0.91123	0.437002	-0.0062853
ESD	1.62985	2.02923	2.03276	1.15273	0.844261	0.953858	0.244273	0.957556	0.87311	1.57641	0.752701	1.25673
HSPD1	6.49235	6.21562	7.10986	6.71924	8.03519	7.68347	6.3637	6.72586	7.50458	6.80806	6.85428	6.682
CLU	7.05967	3.48295	4.49289	4.07298	2.86052	3.10345	3.10981	3.07902	4.84162	2.89834	4.76735	4.11239
HSPA5	5.29109	2.01347	5.81482	3.00139	3.35867	3.68072	3.07336	2.9705	5.64897	2.95655	4.89586	2.91121
ACP2	-0.136858	-2.51298	-0.300056	-2.76902	-0.00055779	-1.27598	-1.6655	-1.05448	-1.86757	-2.14637	0.211216	-2.50815
MAP2	-0.63848	2.70043	-0.0264038	5.19086	3.27944	3.92528	3.1827	3.5831	0.269256	4.42411	1.04524	5.13511
HSPA8	5.57272	6.30333	5.2923	6.62793	5.41536	5.86162	5.67806	5.71389	5.37213	6.37693	5.58109	6.49705
SLC2A1	6.09721	3.25051	4.5998	1.57449	1.61065	-0.240867	2.37929	3.68081	2.35539	0.910459	2.64978	2.19689
SLC2A3	3.2257	2.31945	0.961606	3.39346	-1.85433	2.09355	0.198614	2.36281	0.645487	2.77897	0.959991	3.042
EPB41	2.61888	0.525068	1.79245	-1.32053	-1.73879	-3.47157	-0.0132953	0.288035	-2.15812	-2.58246	-0.175428	-0.849686
UMPS	-0.38965	-2.55151	-0.269269	-3.37225	-0.773225	-2.04558	-1.20175	-1.3345	-1.16868	-3.30594	-1.28752	-3.82707
PDHB	1.67292	3.60633	2.9422	4.38766	3.5126	4.08193	2.81938	3.48957	2.85359	4.28336	2.76914	4.62375
DBT	-0.195474	0.60541	1.7834	1.50478	0.937654	1.08026	0.308417	0.821352	0.81676	0.95435	1.02139	1.29754
PYGB	3.68349	4.03315	1.94625	3.84938	5.19407	5.45465	2.80919	3.69257	2.33845	3.80636	1.95999	3.91647
PYGM	0.373236	2.38832	-0.037924	2.49042	0.361814	1.4234	0.904851	1.11734	-0.142284	2.54423	0.758357	3.47496
RALA	2.09325	3.65796	1.53661	3.40499	2.98346	2.99425	2.32785	3.24795	2.94968	3.21687	2.28943	3.05635
BCR	-1.56432	-1.8183	-3.06442	-2.13358	-1.88635	-2.24837	-1.79241	-2.50673	-2.30657	-2.71723	-2.23425	-2.14731
SPTB	5.26494	3.0831	3.85638	1.47808	0.845803	-0.224192	1.94265	2.65098	0.642691	0.501233	2.19665	1.63336
LAMP1	2.23651	0.479162	2.39533	-0.312707	1.31393	0.465002	0.892027	0.710664	0.413206	-0.052673	2.04524	-0.422956
ACADM	1.99485	0.943456	3.13941	1.04036	1.71756	0.89668	2.39301	1.60608	1.59769	1.2963	2.37189	0.610427
G6PD	2.68349	1.35116	1.4478	0.80509	0.667617	0.186287	0.244186	0.582941	0.619504	0.854846	0.786926	0.665727
UBL4A	-1.74976	-0.736403	-2.3119	-0.726899	-2.55942	-2.0075	-1.57402	-1.01421	-1.63248	-1.18594	-2.17265	-0.856626
PC	1.14073	2.88938	3.7834	2.91266	4.27507	4.31972	1.79892	2.7481	1.65355	3.01643	2.62625	3.11696
DMD	-2.75346	-1.43791	-2.63734	-1.98311	-4.16545	-2.56674	-1.44202	-1.62621	-1.34192	-2.19159	-2.60153	-2.64345
MTHFD1	3.12462	1.52804	2.64545	1.37515	1.60137	1.84107	2.07336	1.7023	2.10465	0.851537	0.69431	1.28023
ADH5	2.83339	2.13503	2.41889	1.81235	2.87984	2.28537	2.47269	2.33807	1.51969	2.16843	1.53235	1.82441
PABPC1	1.44344	0.453554	1.48175	0.425527	1.32525	0.743135	2.06767	0.970495	1.68068	0.625136	0.772712	0.0427842
HARS1	-0.0481842	-0.522471	0.882118	0.0577161	0.469748	-0.0101427	0.25058	0.269451	1.03627	-0.00104241	0.3582	-0.0608333
SLC25A4	3.17417	5.67309	4.13052	5.93005	5.77646	5.72945	3.67713	5.18551	4.56651	5.73569	4.67483	6.09511
SLC25A6	1.64074	3.64266	3.27788	4.62629	2.95096	3.21715	1.90485	3.50522	3.94409	3.70569	3.63806	3.9906
IMPDH2	0.319407	-0.675523	2.03276	-1.60508	-0.0738825	-0.983689	0.608682	-0.929469	0.198591	-1.42406	0.138634	-2.49899
CKB	6.17885	8.55041	6.3432	8.92505	8.28199	8.31795	6.502	8.12892	6.43657	8.95298	5.92427	8.90825
BCKDHA	-0.535061	0.0976092	1.81037	-0.305105	0.281276	0.684962	-0.517956	-0.599391	-0.612747	-0.126408	-0.149847	-0.075095
ACTN1	3.62712	2.19916	4.0536	3.53657	0.955749	0.332847	0.798918	1.64696	2.07769	2.28985	2.82186	3.89267
SRC	-0.991784	-1.41609	-0.937895	-0.298424	-1.25397	-0.718361	-0.450284	-0.942896	-0.805512	-1.47698	-1.84538	-0.358431
PEPD	0.833732	0.662902	0.439158	0.0372773	0.91638	0.00090525	0.701383	0.474495	0.601922	0.318661	1.1145	-0.272006
XRCC6	1.60783	0.753606	1.8714	0.112743	2.79285	2.11978	3.22933	2.03351	2.03627	1.93189	2.3999	0.768347
XRCC5	1.59669	0.0923412	1.10731	-0.019647	1.70895	1.18335	2.5193	1.32301	1.46871	1.25713	1.54077	0.353115
COX4I1	2.71474	4.7818	3.43052	5.13428	3.73888	4.45465	3.64309	4.56188	4.52967	4.92982	4.28192	5.12379
LAMP2	1.78513	1.45987	2.15702	0.297845	1.22006	0.295337	-0.187857	0.806997	2.07086	1.30913	1.29441	0.095465
RNH1	2.30656	3.12406	2.07785	1.9446	2.05996	1.75163	0.904851	1.56402	2.07086	3.15783	2.02139	1.65867
NCAM1	3.4681	5.72847	3.51492	5.9694	4.44159	5.93732	5.18139	5.08498	4.55434	5.42559	4.54495	5.71254
VCAN	0.464782	5.86102	-1.39106	4.33642	5.79692	6.24349	4.21396	5.73773	-0.6203	6.11922	0.148256	4.21619
ATP1A3	-0.831474	4.58249	-2.19258	5.12269	-0.28156	3.64052	2.44662	3.48957	-1.54969	4.16491	1.81494	5.12379
EEF2	3.37336	1.71513	3.05548	1.54701	2.69593	2.61077	3.30384	1.807	3.38868	1.57641	3.22824	1.58137
PDIA4	3.99273	-0.714096	3.73262	-0.942218	1.02569	0.705885	1.45099	0.760713	4.57858	-0.0494708	2.81147	-0.894494
TPT1	0.394382	1.08053	1.67997	1.13335	0.757906	1.02581	0.826139	0.3107	0.650276	1.07221	0.631819	0.863001
ALAD	1.2859	2.79107	1.5258	1.05143	0.55031	-0.0987714	0.904851	1.26117	-0.84012	1.88127	0.758357	1.51362
LCP1	1.9605	0.988051	2.44206	-0.206201	0.634292	-0.316903	0.904851	-0.0473311	1.75065	0.823813	3.36717	0.370481
PLS3	1.57414	1.42454	1.01359	-0.826787	-0.721478	-1.49964	-2.1411	-0.119753	2.02925	0.720363	1.49821	-0.306952
APEH	0.996771	0.739411	1.67019	0.804009	0.598179	0.514482	0.276963	0.0652213	-0.621466	0.295244	0.731721	0.457856
ETFA	2.62438	2.34488	3.19503	2.99631	3.99058	4.26201	2.42006	2.67094	3.83961	3.03584	2.80799	2.92692
GYS1	0.472296	-1.29378	-0.0625256	-2.34611	-0.969748	-1.96891	-0.955423	-1.7202	-1.07221	-1.90061	-3.48679	-2.48627
PRKAR2A	1.58546	1.56095	2.26494	2.57449	1.90268	1.79297	2.59642	2.05188	1.32705	1.53334	1.50682	2.65238
CD59	-0.333624	0.177096	0.383518	1.01221	-0.525611	-0.230339	-1.37521	-0.35715	-0.504512	-1.03743	-1.02979	0.377858
GFAP	8.01067	8.77158	7.98474	6.61971	11.3245	9.67313	9.7647	9.04062	6.98231	6.44387	7.94818	7.03899
MIF	3.17042	4.94654	4.04417	4.84092	5.14702	4.8857	4.4066	4.807	2.70291	4.8443	3.38363	4.70951
CD99	-0.45466	0.459701	1.97832	-1.84695	-0.103907	-0.430962	0.192389	-3.10514	2.27458	-1.86467	2.43191	-2.27469
PRKCSH	2.59108	0.378807	3.27142	0.652121	1.11966	1.03961	1.84622	0.891061	2.94596	0.684217	2.63806	0.654002
FDPS	-0.192	0.364059	1.30341	-0.152409	0.239649	0.670385	0.29463	0.0173581	-0.571053	0.577696	-2.37946	0.0237529
COX7A2	3.38312	5.83323	4.2103	5.69206	4.14383	5.04818	4.84954	5.39196	6.23775	6.1009	5.07305	6.20657
ATP1B2	1.2997	3.55824	0.0152661	2.98099	1.84095	2.16457	2.71403	2.81778	2.20151	2.66387	2.30433	3.708
AKR1A1	2.55124	2.73449	2.63039	1.93403	1.7431	1.86453	2.46405	2.51187	1.75916	2.66886	2.08604	2.2055
PKM	6.98954	6.35116	5.38491	6.35337	5.49892	6.44171	5.0931	5.84262	5.16355	6.34226	5.76286	6.34456
ACYP2	-1.19689	2.30657	0.284184	1.71693	1.72613	1.83316	1.2546	1.77785	-0.575579	2.00465	0.959991	1.83555
HSP90B1	5.2383	2.36986	5.2103	3.27283	3.80098	3.99425	3.5441	3.36281	6.42992	3.38377	5.15067	3.09858
MYL6B	-2.84067	-3.04241	-3.16845	-1.93227	-4.53148	-2.49899	-3.61715	-2.27308	-3.77394	-2.97239	-2.27334	-1.54488
SNRPB	0.186588	-2.65024	-1.66011	-1.78659	-0.755093	-1.72222	-0.070405	-0.554338	-1.74876	-2.33804	-2.38509	-2.55744
IDE	-1.78905	-3.11495	-1.9883	-3.67035	-2.59037	-3.91664	-2.44583	-3.23751	-2.16653	-3.73388	-2.58995	-0.31368
COX6B1	0.516179	3.72242	2.66035	4.63936	1.75151	3.03273	2.62383	3.66299	2.77183	4.1737	3.66525	5.00547
HNRNPL	0.544809	-0.770387	-0.860917	-2.54525	0.0500038	-0.386321	2.75001	-0.316937	0.212723	0.354746	-1.10926	-1.46819
DARS1	2.12462	0.503667	1.53661	0.367106	2.08013	1.85675	1.4066	1.07003	0.777184	0.518103	0.842421	0.575283
UQCRB	2.06119	3.36054	2.0019	3.78026	1.7431	3.19573	2.70306	2.7023	2.79271	3.51409	2.92507	3.8603
BRAF	-0.702292	-1.04132	-2.14616	-0.616385	-2.78852	-1.38074	-1.87197	-1.67001	-1.22814	-0.796592	-2.3766	-0.792497
GLUL	0.0666219	3.36676	0.924228	4.70299	2.26776	3.50528	1.77117	3.38473	-0.315255	3.6763	2.02739	4.92952
AKR1B1	2.76038	2.57713	1.36534	1.99631	2.74731	2.15192	3.33497	3.22113	2.08448	2.56041	2.64588	2.24781
GSPT1	0.710694	-0.398487	0.30104	-0.1369	0.3467	0.116138	0.444557	0.0500637	0.220402	-0.304705	-0.350302	-0.549736
EZR	2.20751	2.85882	3.3501	2.40881	3.03949	3.85675	2.77467	2.22384	2.15067	1.94838	3.06579	2.1441
UCHL3	0.0743077	-0.331783	1.26494	-0.365086	0.484574	-0.240293	-0.577085	-0.729147	-2.05565	-0.419411	-0.293141	-0.544585
NME1	2.74028	2.63496	2.21199	2.59476	2.9763	2.6518	3.05334	2.59359	2.73778	2.33444	2.44542	2.92171
GNS	-0.370055	-2.90232	0.428454	-4.46184	0.390759	-1.11549	-1.59615	-2.3165	0.326063	-2.59916	0.379307	-3.65964
RPS2	3.90287	1.66554	3.64295	2.01649	2.7557	2.63371	2.6277	2.48957	3.83761	2.18244	3.36717	1.42638
RPA2	-2.27925	-1.65883	-2.21247	-0.882545	-1.73435	-0.333176	0.214907	-1.52353	0.356804	-0.70261	-0.533108	-1.42303
COX7C	0.228605	2.8321	0.959677	3.62793	1.25598	2.30836	1.58452	2.28208	2.22013	2.64377	2.31907	3.41681
CD44	4.99485	3.45696	4.76973	-0.440705	2.23214	-1.13887	1.16149	1.00863	4.19839	1.11381	3.39759	0.138729
CBR1	3.63258	5.84997	2.84121	3.94196	-2.21896	1.59216	0.700003	4.03196	3.31843	5.55234	3.34332	3.70192
ANK1	5.25611	2.89799	3.74198	1.08421	0.629362	-0.415999	1.79203	2.56402	0.626413	0.111056	1.85597	1.44931
POR	2.13235	0.446427	0.695256	0.0687578	-0.0956723	0.199971	-0.0291826	-0.391576	1.57858	-0.505575	0.53362	0.230571
EPB42	3.98206	0.896383	2.25188	-1.6099	-0.912043	-2.67268	-0.10554	0.704754	-1.53563	-1.89044	-0.0991224	-0.518076
ATP2A2	2.38636	2.62979	0.502862	3.23458	1.82509	2.5733	2.42452	2.38714	2.6762	2.35931	1.92186	3.5411
FAH	-0.000439722	0.982553	1.25188	1.07683	-0.499855	0.365005	-1.88461	0.764011	-0.528162	0.434493	1.28443	0.559956
STMN1	-1.31272	5.113	1.71845	4.66355	2.78877	3.4365	3.63734	4.36771	2.90051	5.27848	1.72183	4.3504
TMEM11	-1.1019	0.040033	-0.36298	0.523075	0.862966	0.656728	0.135176	0.707388	0.0858726	0.771925	-0.0259943	0.879871
GOT1	-0.0466287	4.48581	0.812896	4.88274	0.850702	3.53726	1.83286	4.19931	-1.69472	4.88769	1.23344	4.82161
PRKCA	1.37987	2.57176	-0.289203	2.62135	2.55887	2.56377	1.6621	1.733	0.474292	2.00465	1.51538	2.44981
GJA1	-0.910264	3.73689	-0.319733	2.9446	-4.66181	-1.08232	-0.89979	1.63075	-0.447789	2.50018	0.828746	2.68355
NDUFB7	-2.50725	0.986682	-2.18123	1.15175	-1.21379	-0.234579	-1.45537	-0.119896	0.346805	0.943738	-0.141933	1.44171
SYN1	-0.77964	4.71024	-1.33758	6.31315	-1.05474	4.34774	1.692	4.60401	-1.19376	4.92982	2.27437	6.05397
PRKACA	-0.965139	0.107987	0.0233346	1.56081	-1.38278	-0.155026	0.110301	0.000309201	-0.618208	0.308037	0.0595278	1.52743
CAPN2	1.89834	0.699089	-0.429376	-0.642781	0.838318	0.249777	0.826139	0.314585	0.542617	-0.0804018	0.267025	-0.345908
GAP43	-0.877177	1.16388	-1.11477	2.98612	0.67904	1.34774	-0.103117	1.15183	-0.0603391	2.22366	1.74386	3.27671
CTPS1	-0.941592	-1.93805	-2.03529	-2.07598	-3.75764	-1.84425	-1.47014	-1.55591	-2.43685	-2.11378	-3.45727	-1.42912
DDX5	-1.57206	-1.38144	-1.5759	-2.62454	-1.07403	-1.34727	1.1181	-0.859287	-0.5695	-1.16428	-0.465947	-2.29647
PFKL	3.33365	2.6756	3.15702	2.65392	2.46991	2.18955	1.82614	2.23996	2.43723	2.57641	2.06287	2.51362
LGALS3	3.71988	-1.13832	2.69934	-0.355289	-3.7339	-2.60228	-3.34287	-1.46525	3.81329	-2.05785	2.31907	-0.630567
PSMC3	3.0284	1.31303	1.36534	1.05807	1.02569	1.02581	1.59247	1.09388	1.45829	1.05828	0.594035	1.27364
TCP1	2.68349	2.49436	2.12873	2.24745	2.10003	2.49028	1.81259	2.18551	1.87333	2.44314	1.55744	2.07057
PTPN1	0.37996	-2.08245	-1.04295	-3.15142	-1.78151	-3.0902	-1.33653	-2.82134	-0.114527	-3.59929	-2.00191	-3.66757
RPL35A	0.723448	-0.511822	0.155867	-1.63911	0.0414067	-0.257201	0.00775949	-0.118153	0.673811	-0.494105	0.0641104	-1.32394
ARF4	4.89607	3.62979	4.3501	3.90456	3.66287	3.61539	3.44002	3.77047	3.17631	3.70327	3.61235	3.44618
RPL7	2.62438	0.827289	2.39533	0.892434	1.50516	1.74322	1.06195	1.51187	2.23851	1.46623	2.25916	0.512855
VCL	2.51027	0.102131	2.5998	-0.521164	-0.303982	-0.818462	1.21396	-0.359172	1.92719	-1.33121	1.37189	0.618066
PTPRA	0.0283391	0.83276	0.465549	0.656216	-0.909261	0.190233	0.208853	-0.165597	1.78439	-0.23128	0.442208	0.648115
RHCE	2.42466	0.226657	0.682404	-1.9311	-2.20495	-4.08979	-1.08512	0.0244061	-2.79671	-3.66928	-0.453676	-1.20244
PGAM1	4.34201	6.66365	5.11438	7.05419	6.61872	7.38876	6.47538	6.33682	5.35117	7.31669	4.90403	7.01163
ATP5PF	2.1477	3.16388	1.66035	4.04378	2.9473	3.47003	2.36544	2.9543	3.56893	3.37769	3.10885	3.93212
CDH2	2.34035	2.73449	3.43342	3.15035	1.87984	3.02234	2.52762	2.30269	4.34412	2.24384	3.20196	2.98811
GNAZ	0.384694	3.77947	-0.358785	4.55737	0.659499	3.26495	1.47699	3.23728	-0.283234	3.71295	1.16978	4.69735
PLCG1	-1.04301	-1.29752	-0.953144	-0.868563	-2.43223	-2.08281	-1.80495	-1.85235	-1.07958	-1.64073	-2.19316	-1.20976
NCL	1.12256	1.09424	2.52037	0.230137	2.56842	1.84107	3.6621	2.00234	2.55434	1.6984	2.08029	0.687043
HK1	3.16666	5.50003	3.58426	6.23996	3.91209	4.74533	3.41335	5.19243	2.30977	5.74161	3.85933	5.94889
NDUFV2	2.48028	4.56907	2.70893	5.25596	3.5126	4.22624	2.60431	4.23996	4.12784	4.97075	4.1779	5.6429
EIF2AK2	0.558356	-0.589733	1.05912	0.408828	1.01175	0.771597	0.586759	0.357627	0.958538	-0.770032	0.119838	-0.32534
SRM	1.2859	0.0694317	-0.227734	0.130686	0.00055779	-0.356513	0.826139	0.212187	0.587461	0.392727	-0.944304	-0.497084
ORM2	2.11684	1.7818	1.40126	0.903448	1.42328	-0.700699	2.99756	1.69452	0.166097	-1.32635	3.08029	1.16311
CSNK2A2	-0.5096	-1.58909	-0.657448	-1.15128	-2.35928	-1.59653	-1.32734	-2.60753	-2.56513	-2.13311	-3.14282	-2.26839
ITIH2	3.69137	0.773791	0.500998	-0.45887	-0.39772	-2.94534	1.2546	-1.75834	0.572058	-1.34295	2.16435	-0.378017
ITIH1	1.52797	-0.203236	-0.457172	-1.14246	-1.40261	-3.27384	0.942653	-2.73709	-0.165593	-1.99955	1.58211	-1.36971
ATP2B1	-0.263385	2.80029	-1.02462	3.65392	-1.38886	1.34774	-0.707095	2.21842	0.563807	2.68862	1.61435	3.8603
EIF2S2	0.0751845	-1.22148	-0.330745	-1.08422	-1.27106	-0.803315	-0.0455206	-3.76611	-0.0327801	-0.855494	-0.902246	-1.3487
ANXA7	2.69398	2.54459	1.65043	2.26442	1.99058	2.18955	2.35146	1.96404	1.13113	2.27031	1.64588	2.02263
RAB3A	-0.849816	4.55552	-0.440612	6.16285	-1.23159	4.36154	1.84622	4.66498	0.363585	5.27848	1.6614	6.02993
RAB4A	-1.28392	-1.03471	-1.91043	-0.558908	-1.16989	-0.459737	-2.13089	-0.78634	-2.09442	-0.0729019	-1.15946	-0.409042
RAB5A	0.0296187	-0.938278	-1.07287	0.379128	0.54197	1.14555	0.277726	0.345235	-0.14847	-0.0715848	-0.759588	0.254156
RAB6A	2.98634	2.9692	2.40126	3.22595	2.94363	3.22624	2.91439	2.9705	2.30977	3.42264	2.35767	2.89
PSMB1	1.01313	0.706585	1.23871	0.983602	0.359511	0.745356	0.486026	0.458151	1.15712	0.883474	0.772712	0.943964
COX5A	3.45274	6.04677	4.43197	6.22919	4.60137	5.51148	4.55635	5.72347	5.61421	6.13731	5.37894	6.45704
RASA1	-2.59665	-2.16002	-3.63758	-2.48897	-5.10413	-3.72898	-3.81233	-1.89379	-2.68866	-1.25635	-3.87021	-2.10434
PTMS	-1.21808	-2.2706	-0.545354	-0.538988	1.9473	0.455367	1.64691	1.34305	1.79271	-0.352909	-0.381174	-0.154961
GSTM3	2.13235	2.21303	2.04038	2.84092	2.3751	2.85675	3.43782	3.50522	0.518147	2.97276	0.426714	3.1032
ATP6V1B2	1.49235	5.43493	1.7834	6.16285	2.50017	4.58981	2.76063	4.48507	1.75916	5.41821	3.37189	6.12379
ATP6V1C1	1.62985	3.77246	1.11438	5.07539	1.72613	3.47257	2.48981	3.71581	0.868856	4.10366	2.66909	4.99309
CSRP1	0.353511	4.26223	3.1882	3.10866	1.10661	2.06008	1.10704	2.45316	1.02219	3.86181	1.63806	3.58137
FLNA	5.44655	1.80945	3.70893	0.680561	1.23214	-0.625963	2.33734	0.463888	4.41316	-0.143363	4.23084	2.22257
MAOA	-0.787927	1.55007	1.22541	2.14119	2.33087	2.21411	0.185343	1.57253	0.563465	1.47763	1.6614	1.85758
ACO1	-0.253025	-0.0841288	1.00505	-0.429404	1.32525	0.502732	-0.00372257	0.401165	-0.154012	-0.664864	-0.266573	-0.516715
NT5E	3.24724	1.13175	3.59464	0.370659	0.485367	1.95473	1.32308	0.730015	2.66265	0.260863	2.65366	0.840817
GPD1	-1.13132	2.46567	-1.2724	-0.479735	-2.98049	-1.90346	-1.64692	0.765627	-0.948231	1.17545	-1.33662	-1.05707
VDAC1	4.18537	4.14048	4.58687	5.23458	4.70246	4.9327	3.67339	4.26643	5.18739	4.85527	4.58618	5.12379
SDHB	2.37336	2.87199	2.27788	3.42021	2.49015	2.01886	2.03887	2.67884	3.01865	3.33444	2.64978	3.34456
CD9	1.69398	3.71999	-0.450822	1.13219	-0.299978	-0.95622	-3.09241	2.42053	1.20775	2.88983	0.571172	0.756744
BCKDHB	-1.13752	-0.873489	1.34089	-0.0228845	0.308305	0.874089	-0.548673	-0.502045	-0.632865	0.148162	-0.148275	-0.15248
COMT	2.22208	2.02923	1.48175	0.717438	1.9473	1.50528	2.67339	1.81419	1.29228	1.12321	1.37189	0.521396
MMUT	-0.735095	-0.203675	1.5998	0.21121	1.4648	0.997794	0.0682244	0.30981	0.398191	0.151849	0.398006	-0.15193
OSBP	-0.893711	-1.06362	-1.0895	-1.73671	-1.31877	-0.865351	-0.74232	-1.4217	-2.23379	-1.00546	-2.04041	-1.54008
PCMT1	1.53965	3.6037	1.84556	3.86059	2.38053	2.99779	2.13995	3.13181	0.963988	3.8421	1.77984	3.77028
GART	1.76537	0.0395847	1.3285	-1.47379	1.41271	1.11978	1.48555	0.101781	0.861792	-0.814846	-0.0692349	-1.11873
PAICS	1.78513	1.36365	1.90515	0.902006	2.93627	2.43911	1.77816	0.86358	1.53959	0.932769	0.959991	0.845782
SCP2	1.48028	-0.393985	2.55798	-0.968422	0.728274	0.528225	0.930162	0.237834	1.39416	-0.737767	1.53235	-0.767752
UBA1	4.4481	4.50003	4.81482	4.54527	4.3751	4.46748	4.23949	4.19931	4.67169	4.68124	3.65172	4.23945
NME2	2.0284	2.04483	1.70893	1.29139	1.88749	1.53482	2.29899	1.42053	1.77603	1.6984	2.39063	1.86846
FDXR	1.66227	0.850265	1.01007	0.254155	2.08013	1.29115	-0.599294	-0.172152	0.468138	-0.024154	0.984865	-0.174005
HNRNPA2B1	2.29282	1.33856	2.67997	1.3761	2.34206	2.02581	5.10704	2.659	2.93473	2.62337	2.33367	1.33185
CALB2	-1.09565	-1.28515	-3.87831	1.13323	-2.83345	-0.394258	-2.39335	-0.592878	-0.442857	0.0968349	-4.25528	0.678976
CBL	-2.85395	-3.11855	-2.55214	-2.12574	-2.77627	-2.79892	-2.32522	-2.67571	-2.84432	-2.68107	-2.05543	-4.03189
PRKACB	0.571715	1.14548	0.615406	2.28951	0.600761	0.927215	0.991563	0.983319	-0.565915	1.56576	0.197621	1.99309
UQCRC2	2.37336	3.68309	2.21199	3.92872	2.49517	3.22019	2.37007	3.52946	3.0044	3.94633	3.16707	4.14634
FECH	-0.311686	0.194499	-1.09528	0.562165	-1.45998	-0.986955	-0.136349	0.904607	1.00798	1.85527	0.89586	1.19603
FBLN1	0.86181	-2.27419	-1.55166	-5.35745	0.089718	1.10673	-0.187745	-1.17404	-0.657856	-3.5898	-0.763721	-2.69367
ITGA6	-0.415249	-2.1461	0.889939	-3.16554	-2.24779	-1.88352	-4.43776	-1.89269	-0.428922	-4.13924	-2.05029	-4.20674
SFPQ	1.2997	0.0805642	0.253852	-0.514872	1.34761	1.11978	3.55838	1.30269	0.746011	1.17545	0.399426	-0.389448
TUBG1	-0.385795	-1.53359	0.140101	-0.898	-0.558962	-2.03012	-0.0871635	-0.663388	-0.650649	-1.6844	-0.119026	-1.20172
PPIB	3.94521	1.6756	3.8126	1.70455	2.20176	2.98715	3.14266	2.26117	4.37213	1.76507	4.43643	1.59454
S100A1	1.01297	5.70412	-2.34257	4.42021	-0.988555	3.48019	0.373778	3.61641	0.249591	6.0007	2.45435	4.17293
ME2	2.10116	1.21992	3.1323	1.48126	2.34206	3.17712	2.26458	2.04578	2.63978	1.91521	3.37894	1.49968
WARS1	0.303047	-0.0597659	-0.1093	0.104932	0.305634	-0.00090525	-1.67706	-0.699495	3.13767	1.00141	0.166367	0.361106
RPS3	3.62712	1.5169	3.52851	1.69206	2.52982	2.35327	3.37238	2.12892	3.51216	2.1328	3.52601	1.30838
GCSH	-0.779553	-0.336338	1.43631	0.244234	2.82907	2.71769	1.93016	1.66299	2.25666	1.09241	0.732929	1.38594
PTPRD	-2.47712	0.997639	-0.201052	0.469513	-1.14348	0.212272	-0.791016	-0.371646	-1.11541	0.416259	-1.03775	1.01404
PTPRE	-0.00488234	0.240539	-0.233308	0.339475	-0.0324788	0.100664	-0.14092	-0.226437	1.41585	-0.84054	0.146747	0.135513
PTPRG	-3.22051	-1.88807	-0.846232	-0.970041	-1.89233	-0.386738	-1.27059	-1.02346	-1.17219	-2.98611	-1.56538	-3.02697
PTPRZ1	1.64074	2.88938	-0.0120584	3.90456	3.59203	3.79501	4.0931	3.42758	2.78439	3.88555	2.91216	3.70496
AHCY	3.6106	2.66554	2.24531	2.07539	2.52	2.21411	2.63542	2.41107	2.62123	2.42559	1.77984	1.83555
CFL1	4.21117	5.05642	4.61263	4.89642	4.6584	4.90468	4.59642	4.57253	4.05885	4.85527	4.24378	4.77028
EIF4B	-2.63614	-1.1065	-1.72893	-0.887785	-0.980987	-1.25487	-0.172888	-0.693919	-0.310146	-0.427124	-1.03169	-0.74711
F8A1	-1.67191	-1.68945	-1.77361	-0.842489	-2.2081	-2.72979	-3.56692	-1.4548	-1.51647	-2.15194	-1.66687	-2.38221
ATP2B4	2.88924	3.56907	2.78793	4.43715	1.23214	2.97283	2.15076	2.97371	4.82144	3.40483	2.90566	4.27875
CPT2	-0.555944	-0.943618	-0.688477	-3.14198	-0.893766	-1.25638	-0.715404	-1.05897	0.5424	-0.429405	0.555916	-2.1992
DTYMK	0.535808	-2.05653	0.396525	-2.84249	-0.769778	-1.15825	-0.103996	-1.37353	0.150764	-3.37401	-0.682	-3.60593
EEF1B2	1.76537	1.06959	2.87566	2.11335	2.41271	2.53482	3.01541	1.84262	1.68962	1.86399	1.53235	2.47852
ATP5PB	2.01172	3.26722	1.7834	4.3223	3.63813	4.10837	2.54	3.53165	3.27458	3.98879	3.66332	4.36777
ACP1	2.44344	1.40049	2.71845	2.02648	0.522898	1.13272	1.89203	1.09388	-0.243096	1.97276	0.869388	1.80187
ACAT1	3.71474	4.27716	5.47193	4.70144	6.18633	6.031	4.10704	4.68474	5.37213	4.69352	4.70322	4.89
TNC	1.31338	2.53358	0.975524	-0.849053	2.25598	3.05669	2.10148	2.24529	-0.194243	1.50018	1.76555	-1.19425
GRK2	-1.63202	-1.13056	-1.81118	-0.556652	-3.2093	-1.92093	-2.33049	-0.673924	-2.89365	-1.10049	-1.86252	-0.694607
AZGP1	0.636872	0.461671	0.738474	-0.670668	-0.0135962	-1.70435	1.96119	0.032242	-0.42968	-2.84758	1.99102	0.114117
MPST	0.165438	0.0324675	0.66851	-0.43625	1.72613	0.270651	0.455412	0.602705	0.226553	0.47679	-0.971394	-1.56398
RPS12	1.77528	-0.05392	1.84556	0.508041	1.30253	1.25611	2.16149	1.37259	2.13113	0.767881	2.16978	0.161505
DNAJB1	-0.240543	-0.924934	-0.376407	-0.388805	-2.07765	-0.571159	-0.400331	-0.942629	0.257224	-1.03158	-0.691227	0.0949793
DNAJB2	-1.71993	-0.228163	-1.92252	0.921683	-2.67157	-1.23589	-1.95949	-0.815602	-3.39789	0.0727291	-3.55397	0.747414
ATP5F1A	6.89323	8.13821	6.60943	8.83027	7.83947	8.45304	7.14469	8.08312	8.02704	8.58402	7.94818	8.95688
PSMA1	0.720725	0.123177	0.53383	0.0470916	-0.317373	-0.377117	-0.111323	-0.023635	0.639063	0.198482	-0.377457	-0.0890524
PSMA2	0.394451	-0.00219868	0.427639	0.29238	-0.583447	0.28623	-0.144155	-0.437726	0.931503	0.122751	-0.0627563	0.105197
PSMA3	0.377567	0.475056	0.427769	0.406582	-0.121365	0.0484631	0.0349889	-0.1301	1.02219	0.368331	0.16219	0.355848
PSMA4	0.943967	1.23359	1.50394	1.01941	0.969103	0.925393	0.955037	0.970495	1.61655	1.25713	1.10319	0.940051
ITGB8	1.15946	0.278047	-0.620412	-0.119371	0.400585	-0.00711944	-0.831064	-0.957418	1.06401	-1.09605	1.74386	-0.0266572
MSN	5.94081	4.60896	6.48594	3.18196	2.81309	2.68292	2.74645	3.42053	6.49824	3.02811	5.92828	3.3716
DDX6	1.03593	0.181954	1.64045	0.449823	1.17074	1.49529	2.42897	0.957556	1.32705	0.917466	0.81494	0.989532
CTNNA2	0.384784	1.97328	1.48175	2.40116	0.585922	2.06008	1.23442	1.44854	2.04325	1.58698	1.78693	2.60108
U2AF2	-2.09165	-2.7537	-1.59021	-2.66442	-1.32493	-2.43742	0.468585	-1.13846	-1.41332	-3.04375	-1.01727	-1.7931
RPL13	1.17418	0.648149	1.69934	0.409485	0.750455	0.946723	-0.0186588	0.849641	1.55922	1.20319	1.35291	0.380383
IVD	2.03667	1.16388	1.3285	0.833841	2.18943	3.09024	1.49406	1.15183	2.37213	1.52237	1.48954	0.817815
HMGB2	0.868934	0.54688	2.18477	-0.598997	1.67398	-0.610438	4.96884	0.191133	3.00798	-0.92514	2.18596	-0.203087
PTBP1	1.79491	-0.845643	2.34704	-1.26299	0.969103	0.307755	3.01245	0.521792	2.41585	-1.10004	1.54913	-1.79805
TARS1	1.55124	0.441538	1.48175	0.318555	1.69157	1.11978	1.3608	0.877386	1.72481	0.470776	0.742684	0.0516315
VARS1	0.929873	-0.461125	0.924473	0.406806	0.983459	0.357626	0.785112	0.21493	0.317017	0.238962	0.249176	-0.298607
EEF1G	2.42466	0.736018	2.86713	1.75346	2.177	1.70907	2.81259	1.74057	1.53959	1.44314	1.50682	1.5411
FKBP2	1.02922	1.36365	1.69934	1.1154	1.08013	0.851726	0.852856	1.45776	1.71609	0.66142	1.31417	1.44643
STOM	5.03667	2.90228	3.63543	1.75346	-0.211556	-0.345741	1.63157	2.45776	1.39416	1.21687	2.77271	1.96293
AK4	1.7044	1.09481	2.2843	1.85779	1.03949	0.940842	-1.81231	1.14042	2.32705	1.74634	1.54913	1.52743
MAOB	4.27546	4.58249	4.73496	3.46862	-3.23162	0.737024	-1.0026	2.58941	3.88115	3.15783	4.06141	3.01285
YWHAQ	2.4742	4.46132	3.85206	4.21726	4.23814	4.89522	4.45099	3.92136	3.48676	4.68124	3.13964	4.36393
MAPK3	-0.136348	1.1781	-0.201238	1.18286	0.0761725	0.169393	0.171089	0.586534	-1.33007	1.16137	-0.650339	0.458148
RPL10	0.908429	-1.39842	0.719777	-0.705992	0.0390556	-0.240457	0.23381	-0.824859	1.00798	-0.124613	0.319039	-0.521205
APEX1	-0.485276	-1.35979	-1.7064	-2.19424	-0.644262	-0.103297	1.7213	-1.83911	-0.214746	-1.50739	-1.32889	-0.939925
CAD	1.1594	-1.08622	0.449977	-2.6382	-0.320717	-0.487255	0.275261	-0.890157	0.366496	-1.89995	-0.42495	-2.59452
CALR	6.61475	4.13503	7.50669	4.40499	5.12291	5.61308	4.89845	4.25325	7.17353	4.56576	6.81364	4.0275
MAP4	0.0316883	2.32585	1.50394	1.06353	2.82509	2.32537	2.48555	1.07003	3.03976	2.35931	1.66909	1.22586
CANX	4.48028	2.18515	4.00968	1.80076	2.98703	2.97642	2.87909	2.21299	4.43988	1.81088	3.55121	2.03235
PIK3R1	-2.72342	-2.38672	-1.95457	-1.85179	-2.19907	-1.57071	-2.44691	-2.9634	-3.20579	-1.51933	-2.48526	-2.06598
PSMA5	1.06718	0.34241	1.19844	0.845226	0.213864	0.622687	0.757097	0.541999	1.24458	0.862155	0.772712	0.671433
PSMB4	0.619949	0.438518	0.569894	1.11859	0.0935797	-0.220403	0.365033	0.473201	1.06401	-0.464665	0.81494	0.666623
PSMB6	0.987541	0.586496	-1.7983	0.64398	0.0826838	0.568164	-0.295475	0.325296	-1.82615	0.966242	-0.404669	0.9245
PSMB5	-0.344032	-0.995509	-1.82857	-0.117883	-1.32906	-0.560218	-0.695037	-1.06033	-1.92289	-0.595034	-1.69259	-0.417809
GSTM2	2.21482	2.15672	2.04795	2.49042	2.27361	2.53482	3.4066	3.19105	0.534215	2.27685	0.842421	2.15303
ABCD3	1.66227	1.45987	2.76514	-0.270183	1.75151	2.07356	1.63157	1.04578	2.54944	0.52628	1.9024	0.0585511
TMOD1	1.25788	-0.491566	1.30341	-0.236602	-0.612281	-2.48582	-0.00227812	-0.0210741	-0.765602	-1.16818	0.161609	0.258805
NDUFS1	2.59108	4.36831	2.09257	4.75946	3.52	3.6518	2.12907	3.98491	3.87333	4.89834	3.82875	5.14634
MAPK1	1.72501	3.47722	1.50394	3.91535	3.10003	3.73476	3.33734	3.21571	1.29228	3.51409	1.87605	3.40937
GCA	1.43095	-1.01012	0.231322	-1.5487	-2.60361	-3.36292	-2.37037	-1.33899	-2.42585	-0.819361	-0.64633	-1.20886
LAP3	2.32693	1.81856	2.92173	0.545056	2.64266	1.87226	1.17213	1.11734	3.4713	1.12492	2.79398	0.450206
CD38	-1.78922	1.74408	-1.21059	-1.8809	-1.93235	0.122068	-0.170787	0.849641	-2.49117	-0.289109	-1.24049	-1.42384
TPP2	-0.445658	-0.938137	-0.0725151	-1.46041	-1.0851	-2.06131	1.83286	-0.899496	-1.43543	-1.58785	-1.74743	-1.05046
IMPA1	-2.06929	2.1423	-1.91028	1.74139	0.511702	0.928379	0.286831	1.26117	-1.43461	2.01251	-0.452166	1.41348
EPHB2	-2.82562	-2.01161	-2.89452	-1.82626	-2.55938	-2.03296	-0.254764	-2.66274	-0.548374	-3.09655	-1.38482	-3.30189
TKT	2.36025	3.71024	3.7137	3.31417	3.55647	3.24125	3.2571	3.68866	2.48419	3.76507	2.85933	3.38304
EEF1D	2.11684	1.23359	3.53122	0.72934	1.98346	1.98358	4.13452	1.95756	2.79271	1.27031	2.50682	0.600449
MARCKS	3.10902	2.40049	3.17442	3.48681	5.04805	5.99159	5.71038	4.5831	2.94596	3.65134	2.96312	3.48561
GNA11	1.55124	2.45404	2.08523	2.33038	2.03949	2.02581	1.81259	1.6867	2.87724	1.33444	2.4588	2.23945
ALDH4A1	3.48934	3.78412	4.12873	3.22161	3.47499	3.8857	2.45971	3.41581	3.37491	3.77435	3.06287	3.23103
ERP29	2.41201	1.12234	2.52037	1.53307	1.30253	0.68594	1.37007	1.50299	2.55434	1.14716	3.03038	1.56807
PRDX6	4.57981	5.01743	5.19333	4.35238	3.73251	3.21715	3.68086	3.85314	3.50711	4.89834	3.69193	4.29296
BLVRB	7.48859	3.7818	5.8423	3.66993	2.4074	1.55419	4.27696	2.83203	1.78439	2.64377	3.36717	3.70192
PRDX5	4.25788	4.96715	5.40716	5.69206	5.72399	6.2285	4.61605	5.0924	5.00261	5.72377	5.08748	6.042
DDT	-0.849846	1.28703	0.64387	1.51899	1.01175	1.14555	0.798918	1.10565	-2.29334	1.55504	-0.128732	1.17739
PRDX3	4.54401	5.6668	5.66281	6.27702	6.9395	6.98937	5.02131	5.84701	6.10632	6.50436	6.08748	6.49705
ATP5F1D	2.57414	3.85661	2.63039	4.54005	3.74099	4.38876	3.06481	3.8088	3.81329	4.41524	3.55121	5.02993
RPL12	2.83339	0.537392	2.02511	1.54701	2.09343	2.05329	3.10426	1.6867	3.58578	1.92358	3.23084	0.677342
ECHS1	1.55124	2.8321	2.58946	3.45019	3.32525	3.45723	2.07903	2.67884	3.33561	3.79956	2.7975	3.67737
CMPK1	1.80463	1.50567	1.83684	1.65392	0.322081	1.09355	1.10704	1.42993	0.185091	2.19631	0.882685	1.58137
PEBP1	4.50879	8.16076	4.72319	7.70183	7.5344	7.54514	5.1945	7.3227	6.07684	8.22027	5.95607	7.89832
PDIA3	4.86158	2.44231	4.81482	2.75946	2.58734	3.20495	3.47484	2.67489	4.9101	2.82434	4.67483	2.92171
PPP2R1A	2.61336	3.71269	2.39533	3.82385	3.24709	3.4469	2.93642	3.34056	2.2864	3.8421	2.02739	3.816
PPP2R1B	-3.1195	-3.21172	-5.53322	-1.7157	-2.73263	-1.65244	-3.63405	-1.99489	-3.44669	-1.26822	-4.32824	-0.682567
FCER1G	0.689602	-1.20216	1.48175	-2.34261	-1.14403	-1.70287	-5.49484	-1.306	0.766415	-3.54852	2.19132	-2.75437
PPIF	-1.046	0.876811	0.631514	0.0425096	4.16288	4.19573	2.48128	1.18551	1.33845	1.81088	-3.10621	-0.42405
NMT1	1.06907	0.264708	0.9066	1.137	-0.0810944	0.127386	1.05046	0.86358	0.788466	0.890988	0.71919	1.35745
HMOX2	-0.928445	0.702301	-0.563565	0.919132	-1.32006	0.11043	-0.41516	-0.0675453	-0.693634	0.748966	-0.843209	0.875093
ADSS2	-0.463415	0.504543	-2.12063	-0.114575	-2.16181	-1.12568	-2.68788	-0.509355	-0.780442	0.582022	-1.30305	-0.741225
LRPAP1	-0.0211527	-3.16923	1.01223	-1.89842	-0.726722	-1.10549	-1.93374	-0.930142	0.433124	-1.99893	0.746446	-2.32626
ADSL	-0.198925	-2.5239	-1.66978	-2.8366	-3.44613	-3.16366	-1.99256	-2.07253	-3.10999	-3.26917	-3.86099	-2.07181
CLIP1	-0.599827	-2.50411	-2.50558	-1.82513	-2.85407	-3.121	-3.27438	-3.2188	-1.55287	-3.22352	-3.90696	-2.61203
SRI	3.73266	3.43049	3.06298	3.02648	4.63586	4.37522	3.88557	3.41107	3.96999	3.055	3.81667	3.4019
SERPINB1	0.958935	1.47146	2.07785	0.0128331	-2.68867	-2.38684	-1.27932	0.519915	-0.458277	0.991883	0.751199	-0.670608
ALDH1B1	-1.4267	-2.27624	0.745754	-0.10788	0.641983	0.150055	-0.0747816	-1.51848	0.406579	-0.708827	0.334713	-0.0835103
SDHA	3.40564	3.98141	3.85423	4.62957	3.83502	3.38065	2.96426	3.79977	4.47905	4.4833	3.94105	5.02993
CORO1A	2.03667	1.73449	2.21199	2.97069	0.251042	1.44431	0.757097	1.9445	0.918246	2.46623	2.33367	2.49968
GDI1	3.11294	5.64138	3.94625	5.62793	5.02221	5.56019	4.81599	5.05492	3.94782	5.79387	3.73838	5.41123
MAT2A	0.235235	1.35116	0.00603284	0.982509	0.0561941	0.577595	0.477692	0.68572	0.959919	1.48895	0.396611	0.621808
PRKAR2B	-1.17235	1.19217	-2.24349	3.03144	-1.31511	1.13272	-0.436492	1.2506	-1.86719	2.14716	-1.15267	2.82441
DNAJA1	0.147765	0.483527	0.221205	0.9131	0.273776	1.01187	0.664543	0.332013	0.790985	0.190769	0.294249	1.00939
UQCRC1	2.37336	3.98343	2.34089	4.08019	2.418	3.36976	2.39301	3.25325	3.23546	4.04928	3.00628	4.19689
HIBADH	1.50432	1.21992	2.97435	1.36253	3.29966	2.91408	2.5193	2.51629	3.30396	1.65887	2.74386	2.16191
ATIC	3.557	3.06026	2.27142	2.03639	2.84881	2.87226	3.07336	2.74057	2.38319	2.80183	1.98487	2.297
HNRNPH3	0.469705	-0.485603	0.309412	-0.935543	0.453349	0.0954789	3.11534	-0.597859	0.29516	-0.0805557	-1.29132	-0.246234
HNRNPH1	1.53965	0.462159	1.08034	-0.845232	0.817111	0.87514	3.04467	1.082	1.62589	0.790776	1.21253	0.268955
YWHAB	1.82386	3.09813	2.2907	4.29365	2.3196	3.96742	3.07619	3.082	3.49187	4.45329	3.28693	3.75862
STIP1	2.33365	2.6142	2.76054	2.5119	2.76404	2.40218	2.65453	2.56402	1.91201	2.50018	2.0745	2.64607
S100A11	2.37336	-0.402175	1.58946	-2.31171	-1.26152	-2.75312	-2.19205	-1.47015	2.09123	-1.57627	1.97869	-2.66659
PRDX2	5.30827	5.53496	5.72909	5.74592	5.36827	5.26935	5.45099	5.22654	4.16994	5.49036	4.78516	5.6429
GK	-1.59883	-0.958735	0.0895026	-0.420371	0.332344	0.159119	-1.48652	-0.917252	-0.00526483	-1.0134	-0.958029	-0.454441
SLC8A1	-2.06892	0.267742	-1.41601	1.60146	-1.582	0.272848	-1.39272	0.0651513	0.000935051	0.27831	-0.819539	1.52743
RPL9	2.02009	-0.3963	1.27788	-0.462457	1.38053	0.514602	1.68458	0.877386	1.63517	0.743586	1.71441	-0.526005
ACSL1	-0.405387	-0.831148	-0.789436	-1.17777	-1.8703	-2.23927	-2.26002	-2.08677	-1.53129	-1.26949	0.211165	-0.654141
KIF5B	0.840487	1.11435	0.246056	0.251249	0.838818	0.633043	0.596822	0.644176	1.11795	0.315347	-0.0889196	0.128816
DUT	-1.47692	-0.635014	0.37726	0.633399	0.943875	2.18335	-0.105373	-0.394453	1.29228	0.505705	0.716845	-0.122074
SHMT2	2.62985	-1.729	2.81037	-0.604435	3.90268	3.13915	2.26458	0.795259	4.20775	0.349501	2.53235	0.27333
HSPA4	2.19279	2.88505	2.2843	3.07057	2.10661	2.31405	2.42006	2.23996	2.00798	3.01643	1.48082	2.86846
MPI	-2.02075	-0.903612	-2.07827	-1.32692	-1.72271	-0.124562	-1.56361	-1.54941	-2.90951	-1.12972	-2.65534	-1.18241
GPC1	0.785979	-0.747526	-0.450869	-0.235705	-2.17747	-0.506418	0.166885	-0.863698	-1.89665	-1.18567	-2.6586	-0.775061
PFN2	2.23651	3.6756	2.40716	4.19751	2.95096	3.39683	3.48981	3.26643	1.07769	4.04737	0.908917	3.90594
CTNNA1	0.554473	-0.46674	1.56855	-2.0434	-1.39618	-0.719314	0.629881	-0.561912	2.93848	-0.864975	0.972482	-3.20209
CTNNB1	1.27196	2.90655	2.30341	2.58128	1.91021	2.56377	2.06195	2.16877	3.25966	1.91521	2.1752	2.99806
PHB	3.64885	3.08687	3.34397	3.86894	3.84292	4.25906	2.81259	2.96727	4.60243	3.67382	4.12293	3.71103
SERPINB6	1.97778	1.58249	2.33471	0.254868	0.564112	-0.558254	1.4334	0.983319	0.843816	0.729621	1.21253	-0.994672
RDX	2.06119	2.40654	2.58426	0.462952	1.96187	2.17712	2.4111	1.54684	1.79271	1.1105	2.52813	-0.18027
RPL22	2.5162	0.481537	1.7743	0.608002	2.02569	1.8011	2.37929	1.27166	2.80509	1.39584	2.31417	0.238137
SPR	-1.90692	-1.89823	-2.31773	-0.759364	0.535667	0.866027	-0.558983	-0.839513	-3.24986	-1.23846	-0.682466	-0.738295
AGL	-1.0702	-0.145359	0.204786	-0.487414	-1.35951	-1.43455	-1.53042	-0.300129	-2.28834	-0.474799	-1.30948	0.0954205
MYH9	5.18351	2.72967	4.62534	2.24745	1.34761	1.54454	2.32785	1.88424	3.87137	1.65887	5.07305	2.76155
MYH10	2.49835	1.12816	1.87991	1.99631	0.602066	1.61999	2.16682	0.821352	1.49951	1.12245	2.18059	2.05159
COPB2	1.17787	-1.51002	0.466146	-0.84944	-0.144314	-0.266796	0.277951	-0.931557	-0.0596353	-0.919965	0.178901	-0.865721
ADD1	1.73521	4.23529	2.21199	4.25171	3.1326	3.38876	3.08467	3.657	1.51969	3.36853	2.03931	4.33282
ADD2	1.07033	2.58782	0.510831	3.14119	0.270143	1.69169	0.665436	1.76305	-1.18047	2.07391	0.411545	3.09858
BSG	4.42624	4.23359	4.82587	3.96551	2.55407	3.5945	4.03158	3.18273	6.14743	3.8288	4.36717	4.37923
FUS	0.0642072	-0.427747	0.167519	-0.704921	0.352218	0.273414	2.23442	0.22906	0.64087	-0.571454	0.195216	-0.428084
PPM1A	-2.20688	-0.978672	-2.27457	-1.0892	-1.84576	-0.878516	-1.92097	-1.52383	-1.82439	-0.872022	-3.35237	-0.510253
HMGCL	0.881852	-1.00428	0.198526	-0.312838	-0.689927	-1.22556	-0.113773	-0.260773	0.981823	-0.252857	1.36243	-0.480233
PSMC2	1.81428	0.239772	0.2401	0.213355	0.268332	-0.322876	0.343257	-0.0254296	0.513832	0.292767	0.0210306	0.0909463
SLC16A2	-2.08375	-1.66135	-1.16532	-1.1331	-1.47691	-0.26368	-1.68392	-1.81356	-2.18886	-2.19011	-1.81399	-1.08135
ARL2	-0.428049	-0.014641	-1.92546	0.0419546	-0.788095	-0.674081	-0.539691	0.125104	-1.35298	-0.0687484	-1.63828	-0.461787
ARL3	0.547698	0.853039	0.472404	1.34084	1.70029	1.53482	1.07336	0.891061	0.857933	1.28336	-0.739704	0.361059
MAP2K2	-0.0887449	-0.322024	-0.382864	-0.413304	-0.438873	-1.46822	-0.638991	-0.707828	-0.439619	-0.0445257	-1.0338	-0.0980287
ATP5F1C	3.11294	4.15672	2.54198	4.76543	4.40206	4.75582	3.27696	4.47375	4.51718	4.81088	4.04967	5.08931
ATP6V1E1	1.59669	4.69797	1.75592	5.94328	2.51507	4.31972	2.68458	4.18551	1.41585	5.04928	3.30679	5.82161
CPOX	-2.13544	-2.91417	0.86856	-2.45326	-1.0125	-1.7584	-0.467174	-0.635641	0.397223	-0.703465	0.24379	-1.98637
RPL4	2.62438	0.922561	2.92585	1.30793	1.60137	1.7848	0.991563	1.74057	2.64897	1.9068	2.73655	1.0762
LONP1	3.12073	2.10559	3.54466	2.34641	4.20942	3.5733	2.5193	2.36281	3.8831	2.50018	3.54913	2.68355
PGM1	0.942491	1.52804	1.31601	1.54701	0.892129	1.14555	2.42452	1.32301	0.50629	1.71777	0.947391	1.65867
PPP1CC	-1.55557	-0.0157924	-3.4362	0.0343868	-1.62382	-2.03719	-0.293903	-0.898442	-1.02361	-1.07869	-1.16007	0.246154
SERPINF1	-0.745549	-1.69427	-1.81396	-1.15158	-1.96025	-2.75716	-0.802432	-1.61988	-2.88463	-1.51229	0.112841	-2.24644
DLST	2.37987	2.9651	2.09988	3.30189	3.58499	3.52259	2.29413	3.35543	3.10799	3.5388	2.44989	3.96293
GPX4	-0.97335	0.872855	-0.110092	1.58803	0.157076	0.781161	-0.171137	0.86358	0.258067	1.39584	0.752294	1.65867
SRP14	0.327263	-1.10637	-0.066589	-0.153248	0.254309	1.23226	1.6621	-0.319946	0.942422	0.170892	0.00898631	-0.566139
HPCAL1	1.01884	3.26722	0.971126	3.84375	0.589205	2.52013	0.184331	3.30013	0.122797	3.81088	1.00932	4.30303
TAGLN2	3.61888	1.33856	5.1323	0.794231	0.51785	-0.172492	1.28434	-0.199029	5.07257	0.841182	3.94105	1.67116
TALDO1	1.56274	2.58249	2.01742	1.58803	1.91021	1.60149	1.37929	2.15749	1.03627	2.94838	1.05702	1.38926
SNCA	-0.451863	4.69797	2.37139	5.81235	0.50429	4.22774	2.1181	5.17856	-2.77202	5.31867	2.19665	5.46603
ETFB	3.17042	2.97328	3.77658	3.56424	4.90456	4.95108	2.89845	3.47602	4.56651	3.66886	3.30926	3.67427
RBMX	-0.0510409	-0.772955	-0.553922	-1.4302	0.699488	-0.510497	2.90166	0.904607	0.687873	-0.398969	0.0451861	-1.64972
ATP6V1A	1.53965	4.38984	1.12873	5.32837	1.85663	3.84697	2.03887	3.71003	1.11795	4.55234	2.78339	5.1795
HSPA9	5.61475	4.50003	5.81482	5.19086	6.43508	6.25463	4.97646	4.84262	6.46936	5.44023	5.94025	5.51881
EIF4A3	1.1497	-1.91463	-0.510698	-2.9357	-0.58464	-1.61493	1.32308	-0.619664	-0.0561905	-1.67938	-0.94953	-2.55103
RPS19	0.239817	-0.95764	0.460298	-1.47439	1.23214	0.663961	0.798918	0.618727	1.30396	0.0332606	0.908917	-2.43984
RPL3	1.52797	-0.0727036	1.69934	-0.227063	-0.0883394	0.0083549	-0.279591	-0.343776	1.25666	0.272339	1.18059	-0.661251
MPV17	-1.137	-3.24121	-1.89864	-3.35032	0.291495	-2.63933	-3.25327	-1.37188	0.587761	-2.42426	-1.11053	-3.82217
DDOST	3.55987	-0.0132934	3.08523	-0.0811894	1.52492	0.863294	1.79203	0.931325	2.8928	0.0694918	3.22824	-0.198707
ANP32A	-0.288159	-0.117728	-0.374969	0.342691	-0.0592542	0.95878	2.55228	0.661093	1.53959	0.762472	1.20196	0.187441
CAPG	1.84285	0.550196	2.94625	-1.29322	-0.352244	-2.77978	-0.993482	0.0203228	1.96448	-0.326724	2.82531	-0.930012
CAP2	-0.291583	1.59314	0.074625	2.72921	-2.92074	0.373511	-1.00865	1.28208	-1.26844	1.98879	-1.3019	2.17073
CCT6A	1.98634	1.6037	1.55798	1.60146	1.35867	1.70907	1.1827	1.31289	1.39416	1.66886	1.10319	1.29782
RPL13A	0.804712	-0.639155	-0.267023	-0.793068	0.388174	0.938379	0.106691	0.99603	0.730223	0.952128	0.643153	-0.983297
ARL1	1.01438	0.0649777	0.093987	-1.05057	0.128766	-0.901384	-0.937938	-0.992976	-0.571279	-1.37291	-0.583147	-3.0409
STAT3	0.861266	-2.00903	-0.358889	-2.4299	-0.932283	-1.55344	-0.444469	-2.69032	0.357185	-1.67609	-0.324063	-1.9415
USP8	-3.46216	-3.91681	-3.34812	-3.48279	-3.25146	-2.30398	-3.15407	-2.2608	-3.2452	-2.56917	-2.57012	-2.57593
MDH1	2.92975	5.93089	3.94423	6.47228	3.8951	5.51148	4.17478	5.65999	2.70732	6.51824	4.01386	6.38777
MDH2	5.52944	6.44965	5.71131	7.3334	6.26923	6.75843	5.55126	6.41285	7.07896	7.0659	6.23733	7.43889
HADHA	5.34201	5.14953	5.96737	4.6842	6.85906	6.92807	5.2075	4.84262	6.10632	5.58566	6.19798	4.55633
EIF2S3	1.73521	0.0115349	1.41304	-0.215834	0.596856	-0.0761559	1.03887	-0.180784	0.810507	-0.593157	0.689388	-1.53712
CSK	0.480943	-1.24596	-0.586763	-1.34179	-1.13126	-0.712503	-0.26091	-0.613194	-0.260695	-1.43676	-0.101794	-3.34244
GARS1	2.10902	1.59314	1.11183	1.87999	0.578953	1.11978	0.866032	1.39196	1.61655	1.61823	1.14792	1.8466
IARS1	0.408831	-1.94043	0.78681	-0.987424	-0.175816	-1.03982	0.151924	-0.379938	0.0864463	-0.843824	-0.35664	-0.848138
EIF1	-2.70929	-1.81988	-1.46704	-1.66449	-1.79664	-0.439245	0.305081	-2.16047	-1.87088	-0.723327	-0.619151	-2.05845
ADCYAP1R1	-3.15282	-0.575107	-1.68949	-1.3451	2.21399	3.10016	0.659263	0.983319	-2.08294	-2.14159	-0.525771	-1.65328
ACTR1B	-0.637295	1.40049	0.9106	1.45983	-0.107515	-0.488963	-0.53209	1.03351	1.25666	1.04207	1.05702	1.2382
ECI1	-0.0690989	-1.81639	3.05924	-0.473187	1.91021	1.52504	2.00354	0.877386	1.03627	-0.201621	1.38129	0.124095
TMPO	-2.17696	-2.14373	-2.16124	-2.15803	-0.761227	-3.44654	3.00055	-1.69585	0.198621	-2.9832	-1.79004	-1.78243
STAT1	1.44344	0.349847	2.02511	0.19311	0.870076	1.63825	0.904851	0.415812	3.70291	0.133606	0.828746	-0.281608
GRIA2	-4.18412	1.26056	-0.561416	3.01649	-0.479126	0.817808	-0.508455	0.877386	-2.20536	1.56576	-0.362577	2.96293
MTOR	-0.581611	-1.43264	-1.23816	-0.786089	-0.843727	-1.23218	-0.385351	-0.825731	-0.977113	-1.18531	-1.66762	-0.936979
PI4KA	-1.37148	-0.0534649	-1.03136	1.51899	-1.57699	-0.259305	-1.73305	-0.0618801	-0.597119	-0.0660137	-0.54473	1.68355
CASP3	-1.05836	-2.73919	-0.216389	-3.70935	-0.426332	-0.660972	-1.32721	-3.65753	0.264359	-3.11654	-0.248683	-3.48277
DPP6	-0.159517	2.60896	-0.805729	3.76245	-0.528876	2.36976	0.917562	2.36771	0.0463911	2.54423	0.81494	3.54789
RPS27	0.163887	0.124962	1.55798	-0.17504	-0.0174101	-0.0840352	1.13995	0.342532	0.845761	0.445279	0.842421	-0.31214
LRPPRC	1.58546	0.862327	2.90931	1.74139	3.1613	2.50029	2.15076	1.82135	2.73347	2.00465	2.10319	1.40105
ACAA2	1.80463	1.79107	2.94625	1.61475	-0.45741	0.143391	-0.557199	1.17437	1.34977	1.92358	2.82875	1.80187
RPL35	0.284619	-1.46403	0.713358	-0.494861	-0.0426796	-0.253741	-0.875273	-0.140565	0.210706	-0.819054	0.758357	-0.871376
PRCP	0.239854	-1.31071	0.678537	-3.06023	3.97271	3.08359	0.694265	-1.03365	1.05021	-1.70442	1.14792	-1.94201
HTT	-1.07191	-0.0576725	-0.965863	0.43378	-0.981355	-0.546004	-2.01882	0.203003	-1.25184	-0.0722033	-0.897883	0.426995
SLC1A3	4.47876	4.73449	4.1796	5.74592	4.82708	5.83217	4.81599	5.51849	5.64324	4.37464	6.09106	5.69735
SLC1A2	-0.397283	4.50003	-0.529078	5.79785	1.55407	4.72411	3.04757	5.21978	2.19526	5.02033	2.80799	6.08931
SLC1A4	0.484874	1.5391	-0.35322	3.01649	1.42328	3.37249	3.4983	3.43227	0.637064	1.17545	0.377685	2.47852
PAFAH1B1	0.331298	2.35742	-0.334698	2.12269	1.70029	2.20801	1.5193	1.62257	0.738105	2.33444	0.685375	1.92171
MCAM	-0.347733	0.779157	-0.938428	-0.98867	-1.5037	-2.11906	-0.94857	-1.73387	0.176014	0.640635	-1.20153	-1.51052
CRAT	0.692667	0.81682	1.47052	1.29692	3.1326	2.75582	1.1181	1.39196	1.76762	1.23042	1.13687	1.59454
MATR3	-0.835886	-0.797165	-1.31084	-4.03749	-0.284529	-1.34628	2.22933	-0.410293	-1.4952	-1.01211	-2.85885	-2.10844
GPD2	2.04489	2.87199	2.91346	3.10396	2.63359	2.76416	2.21396	2.69062	2.34977	2.71295	2.52813	2.52054
SSR1	3.67292	-0.0679486	2.98622	1.00337	1.52492	0.0374747	1.91756	0.86358	3.20775	0.414577	3.55537	0.586945
NAMPT	4.66227	0.293113	2.84121	-0.341977	1.14543	-0.520259	0.605979	0.162911	3.58578	-0.617534	3.66332	-0.454848
PSMC4	0.636139	-0.922062	-0.985569	-0.89303	-0.818853	-1.17921	-0.769288	-1.13242	-0.552324	-0.739726	-1.19238	-0.894501
TSFM	0.544422	0.0752639	0.814767	1.71693	2.21399	2.27957	1.17213	1.36281	2.00082	0.880893	1.33367	1.17809
VDAC2	2.75037	3.83435	3.36837	4.69049	4.46735	4.60149	3.84456	3.76677	3.97182	4.37006	3.26425	4.66805
ACADSB	-0.973822	-0.953891	-0.981233	0.451274	1.70029	0.820568	-0.932759	-0.247896	0.469591	0.406657	-0.65374	0.124019
USP5	2.41201	2.5113	1.45921	2.85779	1.93996	2.41283	1.35146	1.97692	2.20151	2.89409	1.72921	2.56807
MAP2K4	-2.5391	-0.0319643	-2.18115	0.606584	-2.5866	-1.13097	-2.15498	-0.112684	-3.01307	0.243504	-1.45919	0.499513
RANGAP1	-1.64133	-2.45648	-2.60827	-2.04802	-3.25129	-3.60618	-2.61643	-2.26704	-2.03021	-1.98551	-3.25087	-2.13131
RECQL	-0.490598	-2.22482	-1.62273	-4.62652	-1.24827	-1.8387	-0.547904	-2.54085	0.515449	-1.9947	-0.337787	-3.55979
CRK	-0.199441	0.661213	-0.31453	0.340141	0.356197	0.106812	0.418169	0.394129	-0.059779	0.446631	-0.501087	-0.209136
CRKL	-0.151714	0.91949	0.411994	1.3451	1.18323	1.35879	1.56041	1.17437	-0.301598	1.32184	-1.44139	1.14608
MTIF2	-2.73884	-3.45759	-2.21374	-2.71733	-1.85175	-2.39029	-2.90186	-2.5811	-1.87691	-2.23595	-2.12383	-2.60289
BAG6	0.0500844	-0.866242	-1.63477	-0.672747	-2.80065	-1.57242	-1.23748	-0.933455	-0.634086	-0.937247	-1.27608	-0.362647
NSF	2.30656	4.63496	1.04882	5.54354	1.80906	4.23826	2.36544	4.30525	0.0481064	4.81088	2.72183	5.25405
RPL27A	2.1477	0.663896	2.65043	1.06349	1.9546	1.91783	1.71403	1.62257	2.68962	1.72735	1.97869	1.32643
RPL5	1.12383	-0.103839	1.47052	-0.347928	0.304637	0.846955	0.852856	0.197114	1.68962	0.305766	1.13687	-0.400458
RPL21	0.0909494	-1.67044	0.537293	-1.86616	-0.433435	-0.491045	-0.15883	-0.465471	0.706263	-1.66784	0.394886	-2.20654
RPL28	2.06927	-0.522421	1.62027	0.0583664	0.630607	0.810728	0.248084	0.512044	1.31555	0.668222	1.0687	-0.0720773
RPS9	3.35033	1.35116	2.96237	1.41008	2.08013	2.03273	1.4334	2.11734	2.6581	1.78357	2.67292	1.12755
RPS5	1.48028	-0.0730436	1.97832	-0.413196	1.09343	0.654761	1.70672	0.682799	1.73347	-0.271925	1.15889	0.0296668
RPS10	1.5162	-1.19597	1.86284	-0.026249	1.03949	0.633477	1.63926	0.775344	2.13113	1.02931	1.8356	-0.727624
MAP1B	3.38312	4.95688	3.19503	4.63284	4.58969	4.3338	2.56041	3.68866	4.23851	4.86616	4.25661	4.65553
GNPDA1	-0.281566	0.386804	0.207964	0.514025	0.934859	0.479342	0.371023	0.429944	0.993622	0.698027	0.669748	0.0352165
IQGAP1	2.56274	-0.594915	2.24531	-2.4182	-1.80848	-2.87969	-0.279176	-1.6006	1.84162	-2.10204	2.31907	-1.59314
GYG1	0.271407	0.599871	1.86284	1.30098	2.14543	1.60149	1.48555	2.06401	1.06401	1.04733	0.745962	1.19857
CAPZA2	0.974948	1.49436	1.64045	2.62135	1.01175	2.13915	2.4111	1.32301	2.20775	2.37769	1.90892	2.46423
CAPZB	1.19135	2.43049	1.41304	2.1685	1.30253	1.45465	2.05622	1.733	1.80098	2.14716	1.98487	2.17073
EIF1AX	0.427316	-0.695116	0.838926	-1.63452	0.745622	-0.251873	0.967315	0.455447	1.97182	-1.37015	-0.0106359	-1.62802
QARS1	0.676397	-1.09421	0.678763	-1.12623	-0.449439	-2.03774	0.15592	-0.719397	0.297588	-0.797235	-0.69383	-1.22484
RPL29	0.424161	-0.327504	0.713922	0.154087	0.744521	0.252241	0.196901	-0.0535103	1.13113	0.918174	0.626606	-0.00193979
UQCRFS1	0.769616	2.74408	1.17096	3.20412	0.724138	2.29115	0.826139	2.14613	1.45829	2.99277	2.01537	3.23945
ATP5PO	3.48028	4.8276	2.92585	5.53482	4.42853	5.17086	3.79892	4.72347	4.97547	5.34226	4.26932	5.56137
SLC6A11	-2.62421	-0.522241	-2.2712	-0.154903	-3.04488	0.0492795	-2.72417	0.542117	-2.7892	-1.44016	-1.18733	1.59454
PREP	0.0511588	0.0807246	-0.74465	0.959009	-1.27609	-0.876933	-0.870335	0.15665	-1.59402	0.675746	-2.23598	0.384123
PIP4K2A	0.372747	2.81856	-0.804359	0.681592	-0.360578	0.037516	-1.01747	0.877386	-2.02872	1.87265	-0.764194	0.565881
ARCN1	0.464275	-0.803162	0.425106	-0.999416	-0.0172558	-0.587461	0.139414	-0.814057	0.0598998	-0.960674	0.250809	-1.01986
GCLC	0.304804	0.787326	-0.272808	-0.344605	0.727459	-0.123364	0.324057	0.198384	-3.21771	0.00104241	-1.01853	-0.559043
GCLM	1.07064	-2.31281	-0.158265	-2.30378	-4.95197	-4.85763	-2.46594	-3.57814	-2.95605	-3.27417	-2.44456	-2.23841
PSMD8	3.68875	1.59314	1.2907	1.42025	1.62903	0.891864	1.74288	1.34305	1.00798	1.12478	-0.0206544	0.949649
GSS	0.967159	1.11205	0.0854929	0.990526	0.843811	0.548668	-0.288935	-0.0235837	-0.413003	1.07095	-0.0845502	0.578474
CCT5	3.04898	2.92774	2.48733	2.73531	2.36417	2.80918	1.99156	2.36281	2.19526	2.91521	2.03931	2.5411
CSNK1A1	-0.700989	-2.38422	-1.88842	-2.38376	-1.90457	-2.14396	-2.88753	-2.14473	-1.93816	-2.71012	-1.69543	-2.13333
IDH2	3.35695	4.20785	4.89048	4.26653	5.19407	5.99602	4.12085	4.82492	4.56651	4.59224	4.01083	4.51015
PITPNB	-0.816772	-0.540392	-0.938721	-0.559899	-1.06339	-1.16313	-1.49102	-0.463055	-2.12677	-0.587132	-1.70666	-1.04948
MARCKSL1	0.927389	2.28046	0.0258955	0.970695	3.13582	3.99779	4.0931	2.80339	1.71609	1.40781	0.625396	0.917501
ALDH9A1	2.31338	2.68558	3.34397	2.49042	4.70246	4.41548	2.73931	2.75933	2.62123	2.65887	3.00324	2.297
RPL34	0.434482	-1.3388	1.09755	-0.274491	-0.164953	-0.0895095	-0.798177	0.156115	0.365957	-0.00826286	-0.0611947	-1.12426
LMAN1	2.17042	-0.615941	2.20523	-0.911874	-1.4279	-0.0168169	-0.104656	-0.57854	0.802648	-0.64689	1.88269	-1.13152
FASN	1.69398	2.45404	0.294191	1.90185	1.91021	2.04647	1.5193	1.89785	1.85756	1.98879	-0.227085	1.81318
FNTA	-0.279934	-0.270222	-1.49345	-2.21296	0.00798333	-1.29818	-0.465951	-1.82878	-1.01961	-0.951743	-0.508441	-1.8015
CCT3	2.50432	2.41856	2.15702	2.24745	2.01175	2.72625	1.93642	1.98969	2.15712	2.47763	1.79398	2.07997
MRPL19	-1.18639	-1.23669	-1.00853	-2.23186	0.425909	-0.378725	-0.217134	-0.759527	0.256733	-1.79511	-0.470079	-1.36031
ARRB1	-2.24213	0.296848	-2.94399	0.0533476	-1.07132	-0.67672	-0.983446	0.702068	-4.21639	0.221413	-1.64331	0.0965434
TUFM	4.08131	3.86762	4.91139	4.21726	5.45453	5.24721	4.54615	4.35543	5.20308	4.39132	4.88764	4.46244
AMPH	-1.97586	3.67309	-2.00292	4.29365	-2.38087	3.01187	0.196784	2.99603	-1.5072	3.73688	0.972482	4.32493
ALDH7A1	2.74028	4.43049	3.63039	3.61806	4.1723	4.04133	-0.226269	2.93463	4.07428	4.55234	2.61036	3.40937
INPP1	-3.33849	-0.452007	-4.51207	-1.51579	-1.34506	-1.74878	-1.20794	-0.687157	-3.05619	-0.299607	-2.68515	-1.69105
SRP9	0.97218	-0.714763	1.3285	0.489162	1.08013	1.13272	2.35614	0.783563	1.15712	0.633829	0.656641	0.620355
AARS1	2.36682	2.19217	1.70893	2.306	2.03949	2.36429	1.69938	1.65499	1.72481	2.51132	1.28443	2.06111
CARS1	-0.464344	0.0805733	-0.329359	-0.466254	-0.655976	-0.624487	-1.25443	-0.707193	-0.33014	0.113257	-0.505532	-0.51684
SARS1	1.20493	1.27386	0.994815	0.884161	0.34702	0.328595	1.00354	1.14042	0.370881	1.47763	0.273746	0.906813
PPM1F	-2.45114	-1.237	-1.21678	-0.478175	-2.7675	-1.7833	-1.30894	-1.09198	-3.53887	-0.32389	-1.93696	-0.54057
CSNK1E	-2.38008	-0.725593	-1.59493	-0.396836	-1.56307	-1.18884	-2.31687	-1.90502	-1.84886	-2.45832	-2.01018	-0.503898
PSMB3	-0.261522	-1.06002	-0.543159	-1.10112	-2.30664	-0.949872	-0.484317	-0.991224	-0.3488	-0.714667	-0.822777	-0.336795
PSMB2	1.06247	0.919658	0.842789	0.742743	0.561508	0.642709	0.61224	0.615367	0.260709	0.571436	-0.326353	0.987899
ACADVL	2.41835	1.72484	1.45921	1.3724	2.95824	2.34774	1.07336	1.00863	1.71609	1.52237	2.42738	1.38346
ACOT2	-0.811847	0.307147	-0.135246	1.05508	0.116616	0.710342	-1.63413	-0.896058	1.48932	0.653783	0.495234	0.738003
VPS41	-2.29146	-2.70081	-4.15797	-2.57956	-2.43158	-1.88042	-1.64997	-2.37389	-2.67492	-2.54872	-1.44664	-1.46956
TMED10	2.12462	0.0410288	1.67019	-0.141078	0.924264	1.01187	0.549549	0.487971	2.11795	0.209566	1.75113	-0.354699
NUMB	-1.97546	-0.640352	-2.43513	-1.04559	-2.81507	-1.01465	-1.48614	-2.0149	-2.22717	-0.647639	-1.66731	0.0262443
PSEN1	0.269901	-2.00975	-1.09165	-2.27306	-1.65602	-0.946613	-0.804831	-1.46929	-0.454855	-2.23984	-0.977311	-1.42635
HINT1	2.12462	3.42751	2.33471	3.63773	1.93996	2.95108	2.88557	3.082	2.33276	3.86833	2.25405	3.61731
RANBP2	-2.50888	-4.83492	-1.89818	-5.04483	-3.98991	-3.34252	-1.70665	-5.76014	-3.48787	-4.32945	-2.68026	-5.90396
TSC2	-2.56281	-1.28209	-2.39083	-0.677038	-2.38431	-1.36811	-2.01451	-1.68063	-2.97598	-2.0319	-1.89772	-1.37549
NDUFV1	0.894922	2.79107	0.875305	3.5012	2.01873	2.19573	0.356794	2.52069	2.36657	3.42853	2.32395	3.70192
GSK3A	-1.18365	-0.325709	-1.93413	0.80353	-3.82674	-1.08759	-0.763217	0.00673497	-2.00476	0.526726	-1.57381	0.533996
NT5C2	-2.77925	-2.63786	-3.53518	-2.65058	-1.64351	-2.44084	-1.56913	-2.15434	-1.64215	-2.20562	-2.39042	-2.74618
GMPS	-0.765731	-1.4498	-0.790603	-1.47913	-1.74437	-3.1937	-1.32802	-1.48647	-1.41863	-1.58795	-3.15606	-1.40307
GNAQ	1.74533	3.99552	2.12873	3.9446	2.23214	3.48524	2.54	3.27948	2.6762	3.28985	3.10602	3.95529
GNG10	0.740384	3.1423	2.68484	2.4539	2.60602	4.34774	2.4983	-0.823549	1.39416	3.1183	3.58414	1.5411
IDH3A	1.19105	2.88505	0.654484	3.92338	1.79285	3.10016	1.66963	2.85663	1.70732	3.59224	1.94105	3.99309
PPOX	-1.66336	-1.8885	-1.1021	-1.68459	-0.69954	-0.726792	-2.06391	-0.666898	0.0366051	-0.900222	-0.607942	-1.36152
GDI2	1.36682	2.81401	1.3285	1.98612	2.50516	2.14555	2.3326	2.2346	1.72481	2.5388	1.68436	2.03235
EMD	-1.54122	-1.87785	-0.362519	-1.1464	-2.07198	-2.30496	-1.86357	-2.7768	-0.439612	-2.38513	-2.17321	-1.61608
CPT1A	-0.351168	-0.938548	1.25188	-0.806568	1.57317	1.02581	0.742884	-0.515148	0.625732	-1.11153	0.855968	-0.614081
GATM	3.34368	0.87573	3.06671	0.415187	2.48007	0.53406	0.469195	0.395442	5.07257	0.478521	4.28192	0.234397
SERPINB9	-1.32031	-3.41322	-0.76344	-2.20012	-3.00843	-2.97548	-1.39005	-0.892723	-0.826867	-1.19396	-1.34854	-1.62255
ST13	2.63531	3.53081	2.67019	2.92338	4.38864	4.16142	3.1318	3.07603	2.06401	3.53061	2.58618	3.03718
VASP	-0.33046	-3.18911	-0.286267	-1.3446	-2.5882	-3.77762	-2.09779	-2.67573	-1.15608	-3.30313	-1.20514	-3.19556
DNM2	0.392324	0.717977	0.336413	-1.54407	-0.498538	-0.762575	0.412823	-0.521605	-0.033171	-0.419627	0.63549	-1.58282
METAP2	-1.39883	-1.81462	-1.41715	-3.14003	-0.776617	-2.11175	-1.31439	-2.03109	-1.48469	-1.56865	-1.72492	-3.06857
PPT1	-0.408616	-0.44586	0.386983	1.00637	0.447702	-0.350389	0.0057204	0.787484	-1.28397	0.575216	0.184033	0.4832
RPL14	2.92975	0.973744	2.50394	1.18695	1.44419	1.91033	0.178965	1.74057	2.11132	1.6285	1.94105	1.06102
CCT8	2.69398	2.42454	2.45351	2.55393	2.13903	2.80515	2.13452	2.41581	2.08448	2.78357	1.8356	2.39061
CCT4	3.1477	2.6806	2.9176	2.99123	2.52492	3.19265	2.20879	2.71389	2.46871	3.02422	2.14241	2.55465
ATP1A2	1.1952	6.11762	1.30341	5.42588	4.15497	4.56616	4.60627	5.20617	4.89086	4.94016	2.83218	5.95529
ANXA11	0.96723	0.727082	-0.115117	0.903353	-3.2988	-0.808416	-0.495934	-0.296063	-0.309861	0.531021	0.128499	0.685429
FXR1	-0.43194	-0.964656	0.148849	-0.745366	-0.497704	-0.689322	0.293979	-0.917662	-0.0849205	-0.870674	-0.431169	-1.6213
RAB5C	2.92531	2.8276	2.21871	3.10866	2.95824	3.32255	2.66963	2.9445	2.66265	3.13641	2.99714	3.12606
RAB7A	5.01591	4.41557	4.54734	4.69519	4.55407	4.62458	4.52554	4.21299	4.41316	4.3313	4.51324	4.59454
RAB9A	-1.36617	-2.40509	-1.69852	-1.12206	-1.23804	-1.13987	-0.416522	-0.698811	0.203791	-0.883527	-1.49602	-1.48322
RAB13	1.85225	-3.99274	-0.0467274	-2.44949	-0.236374	-0.396304	-0.526153	-2.25485	0.348704	-4.53016	0.101692	-2.38331
RAB28	-1.55648	-1.96901	-1.62827	-3.12374	-2.26584	-1.83877	-2.23918	-1.90903	-2.71831	-2.38484	-3.03061	-3.6031
PLCD1	-0.33189	0.602175	-0.0463339	-0.871037	0.20213	-0.088491	-1.22787	-0.125436	-0.792771	-1.1666	-0.995247	-0.568469
DAP3	-1.80235	-3.90404	-0.2431	-2.13117	-1.5257	-2.57089	-1.22399	-2.25743	-0.519131	-2.15107	-0.498571	-1.83964
DUSP3	-0.0306505	0.0857788	-1.55149	0.550828	-0.953933	-0.50288	-2.13587	-0.104631	-1.46876	0.924925	-0.821104	0.232295
IDH3G	1.07804	2.88071	0.702873	3.98356	2.08013	2.98	1.23442	2.97692	1.94968	3.51685	2.01537	3.94504
GALK1	1.2997	0.579234	-0.199197	-0.978459	0.39764	0.62981	0.332531	0.114054	0.079854	1.14716	-0.796416	-0.55143
SSR4	2.04489	-1.06965	1.79245	-0.112584	0.481692	0.586696	0.955037	-0.431105	1.98639	-0.0148163	2.55744	-0.618057
BCAP31	3.16666	1.43641	2.09257	1.66675	1.08013	1.14555	1.3608	0.918028	2.22013	0.83557	2.05114	1.72007
ALDH3A2	0.766406	-0.681598	1.02509	-0.649352	0.116371	-0.261227	0.771173	-0.722913	0.99348	-0.898275	0.171496	-0.944781
ALDH5A1	0.652456	2.65033	1.01367	3.29365	4.36142	4.74533	2.20879	2.48055	2.06401	3.23714	1.75836	3.44254
HSD17B4	3.11684	2.44231	3.91139	1.82385	3.86247	4.13111	2.59247	2.24529	2.75916	2.18244	3.34812	2.02263
PSMD7	1.82386	0.0218894	-0.600876	0.0718657	0.0665847	-0.309264	0.152035	0.182878	-0.134043	0.121627	0.186392	0.0296474
GPM6A	-0.961702	3.10559	-0.933814	3.71385	2.04635	3.9529	1.66963	2.67489	-0.616287	3.3155	0.869388	3.708
CLCN3	-0.702799	-1.85869	-2.03655	-1.11215	-0.693275	-1.43337	-2.12809	-1.13238	-2.88079	-1.78374	-1.79055	-1.25682
VAMP7	-2.79805	-3.40925	-2.07798	-2.73922	-3.21779	-4.57935	-3.91947	-3.05669	-3.37959	-3.8249	-2.6209	-3.45008
HDGF	-1.35655	-1.66985	0.591443	-0.990167	0.530563	0.0581291	2.03887	-0.114932	0.818049	-0.186148	-0.0033551	-1.34798
NDUFA8	1.17589	2.6142	1.4478	3.08497	1.86441	1.87996	0.826139	2.3579	1.92719	3.03584	2.16435	3.52054
HNRNPA3	0.914263	-1.30799	0.878513	-0.423537	0.0349044	-0.12736	1.86603	-0.0931318	0.0149139	0.689231	0.315297	-0.193013
PGD	4.48179	3.61158	3.51218	3.29365	2.58263	3.17086	3.89364	3.27688	3.29813	3.46049	2.96625	3.2012
HNRNPM	1.12552	0.027229	1.72791	-0.412607	0.969103	0.573224	3.98403	1.04578	2.20775	0.648059	2.24893	-0.226789
RAP1GDS1	-0.335057	2.02137	0.504926	1.82385	0.386075	1.09355	-0.00431227	1.65499	-1.78921	2.2505	-0.199758	1.72007
ARHGDIA	2.17042	3.1423	2.23871	3.66035	2.43377	3.12627	2.60431	2.55975	3.39416	3.73688	2.51964	3.12606
ARHGDIB	0.698701	-1.43432	0.404318	-2.95698	-1.8239	-1.97616	-1.29455	-1.41249	0.0203964	-0.601557	1.09178	-0.946879
HNRNPF	-1.39375	-2.40551	-1.33942	-2.41997	-1.12666	-1.81184	-0.0922562	-3.06668	0.140123	-2.40471	-1.46224	-3.1355
RIDA	-1.109	1.1781	-0.369357	2.29778	3.23514	3.32255	2.99156	2.76677	1.22013	2.23042	0.636101	2.02263
SMS	0.637081	-2.15021	-0.200119	-0.289013	-0.889903	-1.15671	-0.490141	-1.13945	-0.230631	-1.33301	-1.3662	-1.68751
MRPL12	0.103358	-2.22202	0.300746	-0.990312	1.38053	0.997794	1.41559	0.32345	1.70732	-0.200992	1.36243	0.0777736
THOP1	-1.23524	-1.59506	-1.3115	-1.01816	-0.803057	-0.951668	-0.443071	-1.00988	-0.532012	-0.694042	-3.00312	-3.16108
CAPZA1	2.64074	3.43641	3.98425	3.56081	1.5347	2.76831	2.76063	2.50744	2.91201	3.22027	3.80624	3.53086
BLVRA	3.27546	0.513639	1.21199	0.531226	1.25598	0.780826	0.892027	0.656958	1.70732	0.51286	0.623669	0.330205
SLC25A1	-0.186057	0.150048	1.38938	-0.650714	4.19715	3.34496	1.2546	1.48507	-0.102109	-0.0382715	0.663982	-0.59578
PPP5C	-1.81775	-0.708505	-0.737217	0.48312	-3.17347	-1.37823	-1.25409	-0.18216	-0.935626	-0.16838	-2.72175	0.0291274
ARFIP1	-0.674677	-2.94976	-1.96195	-3.14422	-3.0104	-3.89337	-2.85846	-2.707	-1.93756	-2.93077	-1.858	-3.22766
ACLY	3.04898	1.7818	1.5258	1.69206	1.45453	0.95633	0.955037	1.19656	0.951147	1.88983	0.746266	1.77897
SUCLG1	0.670031	1.45987	2.0019	2.58803	2.93627	2.9907	1.63157	1.89106	1.55922	2.23714	1.78693	2.47139
MVD	-0.482395	-0.737064	-0.714836	-1.44199	-1.15045	0.0211928	-1.64883	-0.969334	-1.93108	-0.381987	-1.52257	-2.20606
COPB1	1.79491	-0.280716	1.38938	-0.0456483	0.592107	-0.370832	0.757097	-0.200139	0.863136	-0.321073	0.882685	0.0557491
COPA	1.60783	0.068382	1.50394	0.102484	0.839794	-0.0308155	0.812593	0.17435	0.798493	-0.372409	0.89586	-0.0879196
AP3M2	-1.90187	-0.426375	-4.1889	1.33641	-2.86057	-0.939699	-2.16737	-0.86407	-2.10372	-0.150666	-1.22239	0.622006
AP2S1	0.47032	1.98949	0.611723	3.04132	-0.086527	1.11978	0.26062	1.69452	-0.467419	1.88983	0.228387	2.73799
MAPK10	-2.23332	0.519166	-2.76472	0.729047	-0.944917	-0.166092	-1.09803	0.359063	-3.74736	0.701778	-3.02434	1.16001
SLC16A1	1.9605	-0.850269	2.30972	-1.59827	-0.854528	-0.425205	1.58452	0.187832	2.18897	-0.729099	1.46323	-1.40122
IST1	0.294755	0.00657655	0.480891	-0.654371	0.102412	-0.406796	-0.183868	-0.0421967	-0.153564	-0.848613	0.155227	-0.723661
SEC24C	-0.0384977	-1.04149	0.849561	-0.0895153	0.206383	0.24635	1.23442	-0.47426	0.369757	-0.485155	-0.833818	0.0153086
SUB1	0.783794	-0.514659	1.81037	0.761591	1.73464	1.55419	3.70489	0.849641	3.8092	0.444173	2.76196	0.534526
CLNS1A	-0.585808	-1.196	0.0172643	-1.28644	0.148411	-0.685933	0.0185917	-1.5176	-0.236407	-2.52138	-1.04226	-2.7839
RARS1	1.35364	-1.57674	1.31601	-0.510055	-0.305248	-0.980007	-0.235851	-0.433933	0.798254	-0.65573	-0.0743468	-0.565119
YARS1	0.383584	0.20151	0.667146	0.438397	-0.880197	-0.368391	0.365656	-0.292411	-0.498035	0.514347	-0.531668	0.117071
USP14	1.74533	0.812367	1.11438	1.17052	-1.60993	-0.285054	0.391159	0.114887	-0.333589	1.24384	-0.428351	0.77511
PRKAG1	-0.514312	-2.34495	-2.40377	-1.85618	-1.45159	-1.929	-1.9457	-1.76418	-0.434206	-3.21408	-0.97239	-1.98713
HSPA2	-0.115073	4.73449	-0.346596	1.51899	-0.24874	-0.368282	-0.951974	2.48957	1.34977	3.8465	0.755032	1.24474
ATP1B3	2.57414	1.23359	2.68484	0.629686	0.983459	0.598023	3.02719	0.524491	2.83358	-0.0636543	2.00932	1.16135
RAD23B	-0.0045328	1.73449	1.83684	2.08497	1.87984	1.46492	2.10704	1.55546	1.23241	1.89834	1.54913	1.62054
GALC	0.503914	2.01347	-1.00722	-1.93041	0.292423	-0.426575	-0.678587	-0.286073	0.684368	1.18939	0.500287	-1.35061
AK2	0.778978	-0.206785	3.49843	-0.220743	1.80098	1.50528	1.65453	0.276606	2.90819	0.275226	2.89586	-0.326139
ALDH18A1	-0.450938	-2.89427	1.38938	-1.85041	1.85663	0.551151	0.67509	-1.06633	1.55922	-1.84374	0.533423	-2.32992
NAPA	3.35364	4.72242	3.75129	5.09923	1.87984	3.94375	3.46405	3.95104	3.14093	4.25879	3.53024	5.13511
AIF1	-0.910449	-1.39393	-0.211415	-4.00354	-0.526657	-1.16627	-1.29744	-1.1877	-0.420716	-2.76456	1.63806	-4.27808
EIF5	0.37351	0.225206	-0.0225629	-0.105576	0.216955	-0.450633	-0.522684	0.0100499	0.108378	-0.143971	-0.834271	-0.54536
SLC12A2	2.64074	4.58249	1.22541	2.88549	1.48512	2.04647	0.419426	3.22923	3.23851	2.65887	2.35291	3.13511
PSMD4	-0.618395	-0.668674	-2.77907	-1.96125	-0.932509	-2.04089	-0.938515	-1.04006	-0.709128	-0.774414	-1.28821	-1.10924
DRG2	-0.966645	-3.08399	-1.4584	-2.90567	-1.3184	-1.94679	-4.23396	-2.97695	-2.67526	-3.18635	-2.98044	-3.55481
CSE1L	1.81428	1.38832	1.70893	0.956674	0.911605	0.477017	1.48555	0.931325	1.40505	1.37159	0.280246	0.795319
VCP	4.87317	5.48581	5.33934	5.71539	5.53592	5.48019	4.96884	5.22654	4.78022	5.45473	5.43078	5.67427
HADHB	3.72757	3.38526	4.40126	2.98612	5.20176	5.17086	3.41559	3.38955	4.18582	3.80636	4.46985	2.89
AQP4	1.35364	4.46132	2.09988	3.22161	2.96549	3.4365	3.70306	3.79614	2.53464	2.99674	2.84921	2.72007
AFDN	-2.90832	-1.5967	-1.4853	-1.38262	-2.45038	-3.702	-2.34016	-1.84498	-0.881441	-2.90195	-2.81034	-2.09382
NAP1L1	1.60783	0.728245	0.866185	0.466506	1.40206	0.412439	1.692	1.15183	1.51969	0.368188	0.197984	0.809683
ADK	0.723368	-1.71417	-0.430259	-2.48669	-0.00633871	-1.35392	0.83956	-1.24373	-0.624816	-1.9318	-2.30643	-2.50559
SEC13	-1.49454	-2.63136	-1.2722	-1.99477	-1.85025	-2.16856	-1.1673	-2.53271	-1.241	-2.58016	-1.8858	-2.37003
NPEPPS	1.75538	2.66049	1.15702	2.80076	2.8171	2.68292	2.57653	2.75186	1.2805	2.8465	1.46323	2.52054
HNRNPH2	-0.256479	-1.38406	0.059913	-1.90218	-0.55712	-0.561956	0.48233	-1.42361	-0.113013	-1.08072	-0.582782	-1.29163
OXCT1	2.01172	4.04095	4.29548	5.20192	4.3196	4.51766	3.3608	3.92136	2.31555	4.61823	3.10885	5.05397
EIF3B	0.938729	-0.774903	0.568503	-1.10816	-0.156322	-0.756412	0.436631	-0.405206	-0.304473	-1.15584	-0.311543	-1.43335
ATP5MF	2.93861	4.58249	2.79695	5.12269	4.29103	4.46748	3.24202	4.10419	4.09292	4.45473	4.12293	4.83555
NDUFV3	-3.73797	-1.75358	-2.59282	-0.195773	-0.708613	-1.56031	-5.38964	-0.41925	-2.97915	0.814703	-2.50724	0.732092
MARS1	1.06487	-0.853169	0.877634	0.127357	-0.0893366	-0.0649708	-0.0456588	-0.283324	0.690935	-0.0239899	-0.190714	-0.142801
ARPP19	-5.35148	-0.589107	-3.52557	0.369741	-1.2197	0.464615	0.187616	-0.505058	-1.38382	0.812028	-1.0928	0.57195
AP1S2	-1.58847	-2.535	-0.725141	-2.13633	-1.51274	-2.03665	-2.81795	-1.6828	-1.11201	-1.98698	-2.46284	-2.43356
ATP5MJ	0.664557	1.76306	0.0988251	2.54701	2.30253	2.3366	0.466632	2.48957	1.77603	2.37159	1.6223	2.81318
ATP5F1E	2.01172	3.9403	2.23207	4.4539	3.84292	4.23226	3.01836	3.90797	3.06744	4.25548	3.00628	4.62856
ATP5ME	1.89834	3.71269	2.30341	3.67629	3.46224	3.52749	2.74288	3.60608	3.33276	3.72496	3.28693	4.05873
EIF6	-0.0860855	-1.02736	-0.754734	-2.01652	0.214808	0.0128718	0.603805	-2.54364	0.525306	-0.775356	0.103881	-1.12233
NDUFA6	-0.118756	1.5169	-0.258823	2.15035	1.36964	1.06684	-1.53323	1.807	1.19526	2.04354	1.08029	2.65238
STX17	-0.726938	-1.34321	-0.52403	-0.694893	-2.29336	-1.73129	-1.28342	-1.51446	-2.27642	-4.94391	-1.12357	-0.840522
JAM2	-0.647973	0.857453	-0.605184	-0.959779	0.537647	0.894114	-0.0917466	-0.191619	0.751142	-0.0282679	-0.146548	0.253233
TMEM33	0.624206	-0.287891	1.10743	-0.105013	-0.238741	-0.224869	-0.940427	-0.188857	-0.838506	-0.980619	-0.124738	-0.11038
SYNJ2BP	-0.598597	-1.31123	-0.0559907	-0.341915	0.594121	0.189963	-1.20704	-0.31835	0.00598169	-0.210412	-0.261533	-0.432092
PCBP3	-1.22127	0.0748963	-0.317373	-0.11526	-0.239891	-0.321781	0.401077	-0.239588	0.0929305	-0.306371	-0.291682	0.13627
CORO7	-0.260971	-1.24862	-0.372743	-2.22043	-1.61599	-1.77493	0.798918	-2.39154	-1.46409	-2.15591	-0.553289	-3.59792
EEFSEC	-1.4254	-3.65915	-1.22781	-4.95142	-1.95075	-1.99898	-1.91388	-2.0181	-3.01613	-1.80869	-3.30268	-3.78555
MTPN	1.34035	1.1781	1.21199	1.26311	0.969103	1.51519	1.68458	1.11734	1.31555	1.72735	1.18059	1.10823
GNG2	-2.08966	2.65542	-2.01844	3.93138	1.43377	3.27957	1.68458	2.08795	-0.907829	3.16137	1.24378	3.5445
ARPC4	2.46198	1.76306	2.41889	2.306	1.91021	1.72625	1.38845	1.81419	1.66265	1.80183	2.38596	2.17073
CD81	-0.546996	3.3098	-0.952135	2.64747	1.10661	2.12627	-1.98783	0.877386	1.42658	1.21687	-0.418973	2.56807
TPI1	6.38312	7.06122	6.14118	7.17692	6.84439	6.79704	6.31649	6.7401	6.61714	7.68278	6.11942	7.21992
PLP1	7.53856	10.1411	4.45066	7.21562	4.02048	5.75058	5.17478	9.51436	1.38319	9.20427	6.23409	7.06289
EIF3E	-0.118771	-1.792	-0.402428	-1.40463	-0.622337	-1.09534	-0.0189858	-0.793279	-1.01897	-1.80588	-1.12751	-2.35305
SEC61B	-0.220494	-4.56918	-1.51597	-4.82609	-2.11443	-2.6921	-1.62163	-2.86959	-2.50412	-4.62292	-0.541871	-5.16274
GABARAPL2	-2.5415	1.12743	-1.16524	0.962674	-0.255042	0.00136528	-1.21619	0.236888	-3.39372	0.276441	-1.94253	1.05685
MYL6	4.09523	2.46567	3.87779	2.12269	1.62903	1.6741	2.42452	1.7023	3.41316	1.68862	4.08029	2.5411
ACTB	8.99087	8.48045	8.3905	8.55651	8.15893	8.14913	7.65927	8.33838	8.47744	8.24133	8.74135	8.42282
EIF4A1	3.05713	-0.0551266	2.03276	-1.21135	1.56365	0.843606	1.90485	0.218531	1.88892	-0.648943	1.72183	-0.830908
RPS20	2.02009	-0.282416	1.35316	0.351912	1.59203	0.969225	1.61605	1.59777	1.8255	0.759417	1.46323	-0.128568
SNAP25	-0.485304	4.91506	-1.32063	5.79785	0.182213	4.40218	1.60823	4.03966	-1.77878	5.30273	3.16435	5.98686
PRPS1	1.9605	1.20611	0.96417	0.710137	1.09343	1.50528	0.955037	0.0867651	0.358479	0.962329	-0.701211	0.909282
PSMA6	0.33491	0.443123	0.425504	0.223806	0.0920516	-0.00282273	0.106913	0.065793	0.60936	0.336665	0.0949123	0.419389
CDC42	4.7018	5.83323	4.18477	4.45019	4.22309	4.84697	4.33734	4.75186	4.19369	4.65637	4.12293	4.92952
DSTN	2.74533	3.00153	2.59464	3.61475	2.73888	2.61539	2.21396	2.83203	2.34977	3.0397	1.73655	3.35621
GMFB	-0.637553	1.30009	0.173359	1.7773	1.70895	1.63825	0.462356	1.46692	-0.30337	1.72735	0.0302368	1.08745
RAB8A	0.560912	1.35116	1.50394	0.0217529	0.16013	0.602703	-1.07845	0.104679	0.73408	0.361738	0.191165	-0.932233
SRP54	-1.98656	-3.28397	-1.86025	-2.36985	-2.19626	-2.91186	-2.03291	-2.8636	-1.82805	-4.5728	-2.0988	-1.3314
RAB4B	0.328968	1.37604	-1.85175	1.81235	-1.71505	0.0518049	-0.846464	0.877386	-1.25697	1.46623	-0.195862	1.68355
RAB2A	2.50432	3.09813	1.38938	4.22161	2.75988	3.50528	2.73213	3.08795	2.04325	3.51685	2.40452	4.0202
RAB5B	0.382075	1.57176	-2.8652	1.32297	0.567646	1.19573	-1.39538	0.588677	0.345698	1.60789	-1.5858	0.896056
RAB10	3.0284	3.10559	2.49289	3.01649	3.35867	3.35604	2.54	3.42758	2.64897	3.00465	2.32882	3.0275
UBE2D2	-0.444558	0.355181	0.00858735	0.759615	-0.225449	0.530298	0.446365	0.0869861	0.36421	0.782072	0.126117	0.827927
UBE2M	0.378035	0.565742	0.439494	1.04561	-1.03182	0.109954	0.514601	0.489241	0.235823	0.964354	-0.197182	0.356729
UBE2K	-1.66858	-0.387481	-0.199458	0.446796	-0.419513	-0.00398067	-0.130973	0.00492243	-1.62736	1.20319	-0.711668	0.0349459
UBE2N	2.83339	4.09813	2.87566	4.17972	3.72399	3.97642	3.57853	3.94778	3.58339	4.03584	2.87605	3.97557
RAB14	4.60783	4.89369	3.94016	5.36817	3.8894	4.58981	4.04612	4.45085	3.79685	4.88769	3.91702	5.19039
ACTR3	2.32017	2.03705	2.75592	1.91266	1.8171	1.91033	1.59247	1.43926	2.00798	1.45473	2.85259	2.08931
ACTR2	2.54546	2.63496	3.02894	3.02149	2.10661	2.63371	2.12359	1.95756	2.52967	2.49457	3.24636	2.90064
ACTR1A	1.79491	3.53358	1.7834	3.06089	2.27944	2.83316	2.32785	2.17437	2.05021	3.22027	1.9154	3.00301
TMEM258	-0.517814	-3.86837	-0.417905	-4.65161	-2.16558	-3.28797	-1.89195	-2.96995	-0.746945	-3.65471	-0.952696	-4.01099
COPS2	1.24367	0.939443	-0.354649	0.894542	0.0642743	0.514656	0.482388	0.682437	-0.668044	0.860021	0.00623588	0.652422
ABCE1	0.341735	-0.755716	-0.442398	-1.46002	-0.211748	-0.587601	-0.433945	-0.939997	-0.523972	-1.47765	0.19113	-2.1985
RAP2B	2.20751	0.871776	2.02511	2.74743	0.952016	1.62915	-0.190004	1.78519	0.603288	1.43146	1.80799	1.33107
RPS3A	2.39281	0.985952	2.29707	0.492255	1.40206	1.47512	2.10148	1.2506	2.88115	1.33444	2.26932	0.345501
RPL26	2.68875	1.01182	2.38341	0.755438	1.51507	1.60149	0.812593	0.441924	2.13113	1.79273	1.86269	0.427552
STX1B	-1.01697	4.93613	-1.7551	5.60312	0.280386	4.17086	1.51094	4.34305	-2.92001	4.57906	2.42738	5.89
RPL15	3.12073	0.625807	1.96237	1.27948	1.84095	2.29115	0.538563	1.52946	2.48932	1.97276	2.15889	0.991025
RPL27	0.597755	-0.34337	0.65042	-0.202059	1.05317	1.19573	0.207678	1.50299	1.26863	1.2963	0.828746	-0.530294
ATP6V0D1	2.1477	3.21992	1.34089	5.12269	-0.234877	2.87612	1.76415	2.82492	0.102201	3.58698	2.58211	5.05397
RHOA	4.21299	4.79338	3.2486	4.32635	3.53714	4.37522	4.07903	3.83733	4.06229	3.88341	3.52813	4.35428
NCALD	-1.98202	1.83659	-0.0334705	1.65392	-3.93297	0.931398	0.186112	1.51187	-0.295881	2.85527	-0.104835	2.01285
HSPE1	4.90739	5.09439	6.3585	5.48138	7.00912	6.58393	5.55126	6.02034	6.22244	5.71777	5.80275	5.682
VBP1	-1.10596	-0.271028	-0.201698	-0.159405	-0.506239	-1.0432	-0.543818	-0.466123	-1.11257	0.128988	-1.21612	-0.442421
STXBP1	1.17963	6.29928	0.649425	7.20741	1.24411	5.63598	3.07336	5.70907	0.405998	6.28661	3.7475	7.23314
B2M	1.86158	-0.378171	2.57905	3.51899	0.415086	2.39146	3.21138	1.30269	6.13522	-0.644431	4.10885	-1.28199
NPC2	-0.376962	-1.84238	0.456361	-2.81657	0.751676	-1.01299	-2.34726	-1.27519	-2.40405	-2.65511	0.531717	-3.87733
SUMO2	-2.02452	-0.357906	-0.625983	-0.049079	0.691139	0.700229	0.879088	0.180267	-0.00134042	0.104232	-0.90536	0.063665
AP1S1	-1.42335	-0.90874	-1.65961	-0.482099	-1.24913	-1.47094	-2.10624	-0.995757	-2.88537	-0.598124	-1.96142	-0.501176
NUTF2	2.09325	2.6806	2.09257	2.306	2.97988	2.58746	2.22933	2.46692	1.38319	2.59224	1.9024	1.81318
HNRNPK	2.19279	2.06791	2.80144	1.97585	3.07008	2.63371	4.27696	2.8705	3.52219	2.76972	2.41828	1.89
YWHAG	3.71216	6.16745	3.09257	6.44927	3.60602	5.54211	4.07903	5.51297	4.78022	6.35004	4.34332	6.36873
USP46	-1.41425	-0.998166	-2.1974	-0.514721	-1.53787	-0.628634	-1.93458	-1.28336	-2.57972	-1.8127	-1.65358	-0.586002
TIMM10	-1.92612	-0.293803	-1.63508	-0.970478	-0.893792	-0.343578	-1.45882	-1.45863	-0.0533857	-0.625472	-2.12276	-1.22113
RPS7	3.49235	1.04811	3.60751	1.19534	3.28235	2.87996	3.76767	3.19656	4.08955	2.65887	3.64783	1.73204
PPP1CA	-0.920638	-2.16318	-1.703	-1.22109	-1.55695	-1.68855	-1.03118	-0.789688	-0.882103	-1.73524	-0.646793	-1.06888
PPP1CB	1.12792	1.07162	0.402164	1.17848	-0.103031	-0.172982	0.852856	0.552695	0.712283	0.958426	0.549466	1.45704
NCS1	-3.08709	0.508098	-4.111	1.9446	-3.41541	0.552684	-2.42685	0.703022	-2.7724	0.809083	-0.804224	1.6076
PSMC1	0.904148	-0.240947	-0.189337	0.516975	-0.503914	-0.324466	-0.0370832	-0.344846	-0.138633	0.0625107	-0.715117	-0.0660359
PSMC5	1.44344	0.111599	-0.485373	0.0865498	-0.339505	-0.364928	0.417158	-0.254412	0.551846	0.099359	-0.118117	0.218026
RPS8	2.2859	-0.350289	1.53661	-0.190832	0.218573	0.467688	0.369442	0.441776	2.6762	1.34693	1.34332	-0.44553
RPS15A	2.5162	0.102506	2.32227	0.499048	1.87214	1.32537	2.05046	1.03351	2.34977	0.707296	2.25405	0.142193
RPS16	2.43095	-0.570693	2.06298	-0.235748	1.23214	0.997794	1.07336	0.849641	1.70732	0.272732	1.48082	0.0343813
YWHAE	5.94081	7.3745	6.29627	7.60521	7.81459	7.83959	7.05586	7.36005	6.71335	7.55907	6.62378	7.41356
RPS14	1.79491	0.0948068	2.23207	0.745647	1.38053	2.01886	2.20361	1.37259	2.75491	1.20319	2.44989	0.62223
RPS23	1.55124	-3.05948	0.774992	-1.53897	-0.112465	-0.533714	-0.291713	-0.356986	-0.482014	-0.690148	-1.15508	-1.02092
RPS18	1.36682	0.0878371	1.96237	-0.0246194	1.4648	1.14555	1.35146	0.821352	1.86547	1.14716	1.22303	0.0241775
RPS29	-0.898009	-1.60463	-0.927367	-1.3749	-0.389813	-0.202257	-0.233477	-0.682369	1.30396	-0.886307	0.210522	-2.30713
RPS13	1.86158	0.0522738	2.17096	-0.0561671	1.76819	1.31405	1.17213	1.44854	2.23851	0.728715	1.96625	0.00943384
RPS11	1.77528	-0.0819185	1.71845	-0.686871	1.05317	0.535986	0.425284	0.715376	1.24458	0.308811	1.33367	-0.502157
SNRPF	-0.678456	-4.25431	-1.12918	-3.07846	-2.61011	-1.77876	1.32308	-0.586159	0.720101	-2.99793	-2.30261	-4.70772
LSM3	-1.1339	-1.12859	0.273198	-1.84812	0.744016	-0.50627	0.812593	0.502463	-0.252698	-0.61571	-0.76351	-1.26024
SNRPD3	1.35364	-0.741188	0.576524	-1.41056	0.738667	0.158051	2.07903	0.849641	0.23615	-0.482589	-0.394262	-1.56095
TMSB4X	2.9906	5.08499	3.97236	4.24103	3.91957	3.77864	4.27696	4.37989	6.33347	5.26209	4.4588	3.67116
ARF6	0.920685	-0.591092	0.0798091	-0.00752673	0.292383	0.167138	0.157758	0.0296059	-0.35191	-0.998566	0.372596	-0.204656
PSMC6	2.32693	0.964889	1.19844	0.730594	0.329827	0.415668	1.37007	0.530781	1.25666	0.79215	0.269088	0.61554
RPL7A	1.35364	-0.135843	1.40126	-0.464927	0.36925	-0.423476	-0.327198	0.419051	0.957293	-0.145104	0.89586	-0.900855
ETF1	-1.11666	-1.98595	-0.0620038	-2.54581	-2.5431	-2.01512	-1.43387	-2.09206	-1.07383	-2.23865	-0.739443	-3.16118
RPS4X	2.41201	0.376207	1.81925	0.291043	1.99058	0.946454	1.12907	1.45776	2.0151	0.599092	1.53235	0.0497921
PPP2CB	-2.92404	-0.201365	-3.17092	-0.910815	-2.32423	-2.0465	-2.72861	-2.09791	-0.892006	-0.943573	-2.00362	-0.530964
RHOB	-2.50448	2.25387	-1.77372	2.29778	-0.216748	0.341219	-1.07437	0.17367	0.340571	1.09732	-1.23804	1.81318
RPL23A	0.790634	-0.332674	1.3285	-0.456009	0.702723	0.0847616	0.621754	-0.000309201	0.930779	-0.271982	1.02139	-0.934699
RPS6	1.79491	0.374004	2.34704	0.0811379	0.740671	1.11978	1.47699	0.0718477	1.75065	1.16137	2.02739	0.187518
VSNL1	-0.352415	4.66049	-2.20365	5.36817	-1.63814	4.07859	1.24454	4.39196	-3.66867	5.36547	2.04524	5.25405
H4C1	7.42702	5.02727	6.18047	4.39539	6.37169	3.83514	9.39741	4.36771	6.64036	2.74161	6.71952	4.83555
RAB1A	4.90739	3.59048	3.92995	5.86198	3.40473	4.57803	3.44002	3.63075	3.75703	4.66886	4.1779	4.91647
RAN	5.45428	3.20958	3.86284	3.52605	3.41536	3.57092	4.12085	3.27948	3.81737	3.51685	3.20461	3.40564
RPL23	0.724038	-1.51212	-0.254669	-1.44134	0.669369	0.283149	0.640781	0.361923	0.349143	-0.163503	0.0510445	-2.32032
RAP1A	4.8499	5.83323	4.4145	4.29778	3.91583	3.9529	4.18796	4.36771	5.32991	4.72974	4.60635	4.27466
RPS24	2.68349	0.366012	1.42472	0.634329	1.23214	1.54454	1.05046	1.36281	2.33845	1.17545	1.61435	1.44543
RPS25	2.25788	0.97349	2.65043	0.471037	2.49517	1.74322	1.85946	2.53383	2.85359	1.81088	1.80799	0.252897
RPS26	2.02009	-0.356332	0.85854	-0.222265	0.644162	1.14555	1.45099	0.403482	2.06401	0.748456	1.66909	-0.630733
RPS28	1.66227	2.09064	2.88415	2.38573	2.3196	2.91033	3.73393	2.40155	4.06744	2.41376	3.99561	2.042
FAU	-3.4418	-2.78341	-5.08998	-1.49224	0.705066	0.589205	-0.257925	0.0122816	0.982812	-0.457102	0.0542821	-2.44572
GNB1	3.4589	6.58582	2.93405	7.10513	3.79895	5.76624	4.18796	5.65499	4.22628	6.2245	4.62625	7.00547
GNB2	2.23651	4.58249	3.25516	4.60479	2.80906	4.02581	3.12907	3.21026	4.14581	3.81538	3.60033	4.47318
RPL30	2.41835	0.605948	2.26494	0.18834	1.76819	1.48524	2.76415	1.15183	2.74637	0.666236	2.36243	0.195385
RPL10A	1.10821	-0.363314	1.45921	-0.679224	0.463066	0.4301	-0.216493	0.220513	1.49951	-0.530949	1.26425	-1.04851
RPL32	1.72501	-1.42105	0.77194	-1.23164	-0.0687194	-0.0441908	0.268942	-0.857077	0.834073	-1.8092	0.855968	-0.86049
RPL11	3.18908	1.16388	3.1323	1.46185	2.20789	1.94742	3.17478	1.39196	3.19212	1.78357	3.39527	0.805294
RPL8	0.150428	-1.03268	-1.51084	-0.597757	0.330699	0.143892	-0.112168	0.29997	0.376108	0.565351	-0.447376	-0.92199
PPIA	6.37091	6.86926	6.25188	6.60729	6.43181	6.71339	6.38101	6.29885	6.88601	6.5691	6.21451	6.38777
FKBP1A	2.13235	3.33222	2.84556	4.12734	2.31393	3.34218	2.94265	3.00234	2.60243	4.06449	3.19665	3.87388
RPS27A	4.40564	4.28539	4.45066	5.19086	4.40206	4.45465	4.39528	4.87739	4.00261	4.70569	4.37894	4.66024
GRB2	-0.315591	1.1781	-0.332494	0.785583	-0.310972	-0.0269743	0.361753	0.417173	0.039881	0.864493	0.661127	0.737433
TRA2B	-2.5449	-4.5147	-3.01162	-5.15848	-3.56276	-4.77604	1.05046	-1.60613	-1.36362	-3.17951	-3.25565	-4.74708
RAC1	4.14961	5.48581	2.98227	4.84092	3.85272	4.50528	3.7972	4.59359	4.32991	4.75339	3.54495	4.84935
AP2B1	2.00331	4.0351	2.64045	4.82671	2.10003	3.55178	2.48981	3.79614	2.05021	4.08886	2.47205	4.83555
PPP3R1	-1.41507	2.62461	-1.1495	3.36227	-0.810057	1.6741	-0.58306	1.91133	-2.8605	3.02811	0.453093	3.41681
YWHAZ	3.74785	5.60239	3.47334	6.43528	4.25451	5.68622	5.38959	5.17157	4.2864	6.46193	4.55537	6.19039
PPP2R2A	-1.30757	0.986254	-0.73311	0.948203	0.276604	0.692013	0.57533	0.0080684	0.399943	1.44314	-0.121331	0.967671
DYNLT1	0.0482177	0.315838	-0.206768	-2.68203	0.0693948	1.48524	-0.39741	-0.933436	-0.989386	-0.87303	-1.41315	-1.9281
RPL38	-0.118991	-2.94155	-0.714221	-2.18525	-0.554729	-1.76282	-0.463939	-1.30893	-0.00838779	-2.02942	0.0803358	-2.88145
SKP1	1.53965	4.69797	2.80591	4.59644	2.38053	3.65629	3.06481	3.82492	2.93473	4.74161	3.51324	4.92952
RPS21	0.392623	0.0505659	2.2907	0.449084	1.23214	1.26788	2.26458	1.11734	2.41585	0.176407	2.56158	-0.0457133
EIF5A	3.91638	2.99351	3.3744	3.0945	3.54925	3.18335	3.98403	3.15466	3.57618	3.01251	3.53657	2.68355
RACK1	2.73012	1.1781	2.88415	0.996841	1.84095	1.26788	3.05334	1.76305	3.34129	1.17545	2.82531	1.01151
UBE2I	-0.042042	-1.68312	-0.838386	-2.01875	-0.874619	-1.34643	-0.006054	-1.43288	-0.15709	-2.47173	-0.453749	-1.49244
TMSB10	2.27895	3.66554	3.91967	4.89642	1.6651	3.84304	2.47269	3.40869	4.24458	5.06826	4.95999	4.56807
PPP2CA	3.08131	4.56907	2.89679	4.20851	3.29679	3.68072	3.45754	3.40631	2.87724	4.16667	2.75475	4.31103
SEC11A	1.48028	-2.04679	0.729583	-2.7989	-1.21023	-1.29389	1.1932	-1.99549	0.724869	-3.25792	0.882685	-2.78357
CSNK2B	-1.10236	-0.554029	-1.3129	-0.458335	-0.974524	-0.64517	-0.48322	-0.705558	-0.678254	-1.0237	-1.69077	-1.02964
TPM4	4.20568	4.13138	4.90097	4.4069	3.11315	3.23826	2.80235	3.39196	4.51718	3.6984	4.71255	4.62054
UBE2L3	1.89834	3.06791	2.15	2.90726	2.71326	2.40752	2.2745	2.42524	1.4478	3.17194	2.15889	2.78472
ACTA1	7.1144	6.22421	7.50498	6.38766	5.09839	6.05244	5.70122	5.21978	6.09376	6.50784	6.69382	7.21726
TUBA4A	7.76226	9.82195	6.6348	9.6503	7.9233	8.90586	7.44277	9.02132	7.88844	9.54643	7.37307	9.5285
TUBB4B	2.87548	4.3745	3.4478	4.90996	3.74731	4.79704	3.63926	4.26643	3.38594	4.89834	2.99408	4.95529
CSNK2A1	-1.22681	-0.535777	-0.970709	-0.453442	-0.713069	-0.585209	-0.840275	-0.708702	-1.12143	-0.285403	-1.70644	-0.507998
PAFAH1B2	2.13235	3.31303	2.44206	2.69206	2.81309	2.61077	2.44662	2.84614	1.80098	3.00858	1.81494	2.47852
HBB	11.9606	11.7194	12.6603	11.5128	9.33979	8.91759	11.5181	10.8432	9.97662	10.697	11.1137	11.4794
NOMO1	0.458999	-1.60299	-0.160288	-0.990691	-0.941165	-0.684107	-0.258717	-0.346222	-0.353634	-0.192023	0.664327	-0.911216
HBG1	8.44848	7.69642	5.6442	4.03639	0.647255	-0.454708	2.76767	1.60608	1.51969	1.17545	1.55744	2.05159
HBA1	10.3483	10.1297	10.9409	9.35461	7.77646	7.00044	9.59581	9.24162	8.22244	8.63265	9.01574	9.46826
CXADR	-1.88935	-1.27141	-2.00347	0.371947	-2.45839	-0.283565	-1.58387	-2.10568	-1.50077	-0.875779	-0.478884	-0.722334
SIRPA	-1.45407	3.87199	-0.249328	4.90996	1.43377	2.96561	1.4066	3.47829	-0.421339	3.98879	1.51538	5.00547
EIF4G2	0.841884	-0.0108309	1.11164	-0.068216	0.430215	-0.513957	-0.311351	0.611372	0.264266	-0.300456	-0.289652	-0.482002
PIP4K2B	-2.00225	0.0936135	-2.40241	1.67946	-2.51979	-0.103024	-0.957952	-0.335768	-2.20264	0.629011	-1.52567	1.04438
CNTNAP1	0.094239	4.03315	-1.79456	3.05114	-1.12859	2.32537	-0.90292	2.62257	-2.23878	2.60789	0.786926	3.15303
CCT2	2.59669	2.5113	2.22541	2.60812	1.90268	2.7807	2.12907	1.86358	2.38319	2.58171	1.9537	2.07997
GSTO1	2.13235	2.41256	1.48175	1.80076	1.18323	0.98358	1.3608	1.9445	0.601856	2.21687	1.26425	1.85758
PRKDC	1.82386	-0.0083887	1.01803	-0.686949	1.59203	1.41283	3.30626	1.17437	2.22013	0.18063	1.97869	-0.0137516
MAP1A	0.0240209	4.01545	-0.565741	3.5914	0.644318	2.23826	1.47699	2.69452	-0.951721	3.89622	1.16978	3.61408
ABAT	2.42466	3.30657	3.98227	4.69206	6.6584	6.54816	3.81429	4.62462	3.83559	4.055	3.63217	4.83555
BASP1	0.943484	5.90975	1.50394	7.53918	4.07008	6.30551	3.59445	5.46806	-1.18849	6.30673	3.8184	7.30754
MRPS35	-4.12202	-5.42634	-2.44488	-2.97961	-2.13501	-3.03997	-1.9507	-2.11422	-0.544749	-2.00667	-2.01423	-2.78619
MRPS5	-1.65136	-4.15	-0.0926875	-3.10985	-0.946604	-1.60142	-1.9742	-2.44889	-0.499175	-2.73162	-1.02999	-2.09945
MRPS36	-2.5682	-0.524786	-1.25517	-0.225522	-1.02789	-0.86839	-3.30914	-0.954994	0.423365	0.0651953	-0.841564	0.568082
MRPS34	-2.18412	-2.30684	-0.562458	-1.97944	-0.107783	-1.1318	-1.46414	-1.43602	0.492781	-1.17243	-0.441233	-1.6921
MRPS9	-2.07803	-3.04471	-0.594778	-0.535158	-0.476986	-0.70573	-0.814502	-1.88386	0.835869	-1.18369	-0.151372	-0.964416
SARNP	-5.19184	-3.12891	-2.12084	-3.78938	-1.98046	-3.66315	0.405229	-2.19449	-1.53856	-3.05038	-1.95551	-3.62497
RPL24	0.758188	-2.72952	0.50262	-1.45113	-0.275691	-0.044922	-0.304141	0.115171	-0.236051	0.803065	-1.22524	-1.96557
ARF1	4.57981	4.8276	3.40421	5.57789	3.91021	4.84697	4.21396	4.67489	3.57377	5.41079	4.15067	5.2012
ARF5	-0.397591	-0.547765	-0.879093	0.34773	-1.36163	-0.38111	-0.393599	-0.667732	0.103488	0.490913	-1.07585	0.374091
ERH	1.0333	-1.33727	0.147891	-1.82518	-0.242802	0.174968	1.93016	-0.0549386	1.31555	-0.115447	0.0143289	-0.833256
RHOG	1.14524	2.23359	1.09747	-0.0613772	0.435704	1.11978	0.556224	0.608357	1.37213	2.01251	2.01537	-0.0212126
SRSF3	1.0028	0.163924	1.58946	-0.133232	1.33647	0.468513	3.46838	1.41107	1.11795	0.824687	0.828746	0.124724
CYCS	2.2997	3.49719	3.15702	4.38379	0.550892	2.48524	3.05046	3.69257	4.50458	4.04737	3.77806	4.73799
MPP1	2.62985	0.547978	0.665183	0.00619276	-1.30228	-2.27158	-1.02525	0.170578	-1.7146	-0.535137	-0.251095	0.0833323
TFAM	-1.42151	-0.750005	-0.19281	0.180299	2.1326	1.73476	0.502162	0.723923	1.33845	0.214425	-0.64159	0.458142
PITPNA	-0.905663	0.638889	-0.992326	0.870439	0.299331	0.620528	-0.122582	0.544548	-0.709123	0.83389	-0.283428	0.98228
SLC25A3	4.23471	5.35898	4.40569	5.50835	5.43508	5.55419	4.28924	5.0924	5.08108	5.1772	4.6556	5.61084
HDLBP	0.0317678	-1.50868	1.10195	-0.677096	-0.426666	-0.998646	-0.448208	-0.949963	0.243664	-0.868945	0.959991	-1.04276
CDK5	-0.436561	-0.205795	-1.78353	0.250657	-1.95756	-1.43916	-1.52946	0.227122	-1.5589	0.173181	-2.2612	0.0533044
PURA	0.625805	1.62461	-0.187799	2.2812	1.64718	1.60149	0.70472	1.81419	0.191937	2.16843	0.131523	2.042
CLTC	4.09919	5.38984	3.76744	5.9694	3.61757	4.37522	3.76415	4.63482	3.26565	5.28661	3.87272	6.1181
FKBP3	-1.34291	-0.888596	-0.149047	-0.191189	-0.318796	0.143966	0.447882	-0.351288	0.0830197	-0.2651	-0.385427	-0.705662
REEP5	-1.40365	0.334609	0.166234	1.19755	0.216338	0.98358	-0.0457205	1.20753	-1.0553	0.120661	-1.01758	1.03826
SORD	0.588357	1.11568	-0.962524	-0.287677	0.834265	0.65348	2.0959	1.42053	0.553574	-0.279934	-0.111252	0.159563
HNRNPU	1.43095	0.689619	1.34089	-0.665534	1.79285	2.27957	4.07903	1.7023	2.86547	1.71777	1.73655	0.610762
SPTBN1	2.01172	5.24545	3.16401	5.42588	3.4648	4.38876	3.86439	4.39196	2.87333	4.49738	3.66717	5.52743
TIAL1	-3.01172	-4.38265	-3.30104	-4.6931	-2.94865	-4.9794	-1.7966	-3.84803	-3.18554	-3.81444	-5.34825	-5.77992
SET	-0.45466	-0.846437	1.18477	-0.214629	0.591689	0.574662	1.68458	0.211257	0.940691	0.187534	0.681648	-0.110632
SRSF2	0.149462	0.28008	1.25188	-0.752683	1.82509	0.98358	2.73213	1.78519	1.65355	0.293967	2.29441	-0.00949923
AMPD2	-0.177291	-0.580552	-0.923398	-0.329011	-1.5504	-1.19739	-0.369953	-0.305962	-1.95902	-0.721834	-1.71887	-0.290727
FABP5	2.41201	3.36054	0.161712	2.86338	-1.36398	0.393025	-0.512711	2.21842	6.7565	3.12194	5.21779	2.93212
ANK2	0.929138	3.45112	0.759422	4.22161	1.60137	2.89522	1.64691	2.82135	0.153329	3.10366	1.45435	4.26233
CAP1	4.74028	4.07932	4.68727	3.92872	3.39403	3.18646	3.99906	3.9608	4.29228	4.111	4.71255	3.70192
HMGCS1	-5.59493	-3.09975	-3.38934	-2.72625	-1.97787	-1.39072	-2.72569	-1.47445	-4.77795	-2.2646	-4.79349	-1.72226
SLC7A5	-3.36149	0.433024	-2.28837	-0.0507239	0.673632	1.3366	-1.12949	-0.0872073	-1.17875	0.475557	-1.70765	-0.0835439
PFKP	2.34701	3.61681	2.27142	3.85779	2.14543	2.96561	2.12907	3.31035	1.48932	3.71536	0.89586	3.76738
ATP2B2	-2.25706	2.64522	-3.37591	3.25171	-0.465346	2.00485	0.270929	2.18551	-1.30677	2.72257	-0.118364	3.92432
EWSR1	-1.26397	-0.268852	-0.235027	-0.575556	0.478556	1.20801	2.33734	0.353905	-0.228994	0.0178134	0.00235743	-0.607078
TAGLN	2.68875	-1.35494	4.1796	-1.21571	-2.51532	-3.034	2.68458	-1.42208	1.25666	-1.67503	0.0580119	3.74392
OGDH	1.80463	2.38219	1.26494	3.06574	1.65616	2.26788	1.1181	2.04578	2.50964	2.77897	2.0745	3.30102
ALDH6A1	2.37336	3.34172	3.01355	3.88549	5.40873	5.3684	3.07903	3.71196	3.54698	4.06638	2.75113	3.62696
BDH1	-0.369151	1.28703	1.35316	2.72308	-2.44329	0.763194	-2.72365	0.86358	-0.0889907	1.98879	1.53235	2.37542
RPL18A	1.76537	-0.211558	1.19844	-0.172173	0.31891	1.01187	-0.260277	0.849641	0.728723	1.05738	1.24378	0.0156574
MAP2K1	0.0833583	1.37604	-1.55838	2.04624	-2.02671	0.757023	-0.857241	1.60608	-2.08612	1.65887	-0.930363	1.5411
FKBP4	-0.0126891	0.56074	-0.121446	0.746543	0.147006	-0.188026	-0.145308	0.145911	0.446805	0.352654	-0.328739	0.404806
NUCB1	-0.359281	-0.844166	0.446371	-0.057082	-0.134775	-0.170488	-0.507713	-0.0491293	1.39416	0.309554	0.75629	-0.212483
RPL6	1.7044	0.564589	2.15702	0.524237	0.708703	0.298156	-1.36957	0.891061	1.25666	1.10956	1.60635	0.302371
AKAP12	0.68844	1.13703	-0.333785	1.20762	-0.977891	0.0198283	-0.813455	0.525165	0.684791	1.24384	0.419815	1.49968
SLC25A11	2.53965	4.2639	2.83246	4.39153	4.17543	4.45465	2.49406	3.89106	3.1539	4.2455	3.38596	4.57805
DST	-1.34523	0.572887	-0.325632	-0.148819	-1.33835	-0.764148	-0.831183	-0.712639	-1.92731	-0.608279	-0.739622	-0.426108
LMNB2	-1.35207	-1.76954	-1.3123	-2.37868	-2.00545	-2.97218	1.99756	-1.87562	-1.16597	-3.13245	-1.16743	-2.01009
GBE1	1.27196	-2.0009	1.7743	-2.2071	-0.581827	-1.37069	1.66963	-0.893609	-0.646902	-1.93338	-0.013062	-1.58575
EIF4G1	-0.299646	-1.37672	0.408459	-0.989571	-0.830171	-0.970916	-0.415836	-0.911696	-0.496024	-0.6234	-0.645261	-1.23701
GLO1	2.07731	3.06791	2.55267	3.27283	2.86441	3.44171	2.94886	3.2048	1.89666	3.40781	1.94739	3.01285
SSBP1	3.23651	2.39442	4.01549	3.33842	3.53957	3.94559	3.1827	2.83557	5.31555	3.0588	3.96312	3.07057
YWHAH	0.958139	2.42454	1.04654	3.90726	1.1326	2.50528	1.39756	2.733	0.927693	3.63615	1.84921	3.68663
DNM1	1.50432	5.22848	0.0135281	6.11686	0.485778	4.48019	2.39301	4.85139	0.824534	5.22873	2.7475	5.77173
PTK2	-2.03052	-1.38237	-1.90873	-1.80271	-1.91053	-1.13909	0.40913	-1.36809	-1.67415	-1.6678	-1.7935	-1.89014
EEF1A2	6.90457	4.90442	6.33548	4.96291	5.88558	5.74005	5.76415	5.76584	6.44648	5.0397	5.05848	4.87658
PTPN11	-0.523249	0.581569	-1.20691	0.0756863	0.374427	0.516163	0.285594	0.202397	0.00474817	0.533277	-0.429751	0.307878
KDSR	1.25788	0.0503557	-0.786363	-1.08178	-1.93169	-2.40707	-0.0130878	-0.504925	-0.778667	-1.30075	-0.176821	-0.992929
PSME1	2.01172	0.305156	2.31601	-0.0154494	2.17074	1.34774	1.42452	0.891061	3.07086	-0.167395	1.49821	-0.118075
FMR1	-2.93308	-2.24665	-1.90218	-2.88184	-1.56612	-1.96499	-1.98359	-1.77754	-1.37418	-2.69472	-4.15408	-3.953
PRDX1	5.57981	6.67622	5.86926	5.84798	5.03949	5.20189	5.28924	5.85139	6.0683	6.23714	5.6213	5.73502
RPL18	3.337	0.319061	2.48175	1.01279	1.82509	2.34218	-0.556457	1.83557	2.76762	1.88127	2.60234	0.90923
C1QBP	2.5221	1.73449	2.76054	3.19971	3.93996	4.19419	2.98855	2.47148	3.36936	3.10733	3.54704	3.52743
CKAP4	2.16289	-2.45002	1.14295	-1.8458	0.108167	0.445115	-0.419633	-0.861518	1.94222	-1.84176	2.06287	-2.42748
TJP1	-1.4805	0.377445	-1.58616	-0.958746	-1.09592	-0.131767	-0.238479	-0.817407	-0.114987	-0.885138	-0.273633	-0.9238
KHDRBS1	-1.8832	-2.11073	-1.31343	-2.44731	-1.32793	-2.00061	1.31349	-1.0881	-0.624678	-1.80585	-0.346598	-1.54605
BAX	1.45582	-0.257712	1.74665	0.0739698	0.408841	0.314019	1.30384	-0.171873	2.54944	0.263076	1.71441	-0.110623
KLC1	0.244535	1.27386	-0.503733	0.957127	0.793532	0.398737	-0.166351	0.460633	0.320518	1.05131	-0.601096	0.846743
LRP1	1.71474	-0.390297	1.14295	0.0135039	1.55407	0.944651	1.20361	-0.140387	1.94222	-1.32197	2.27941	0.19018
SRSF1	-1.37466	-0.266136	0.210936	-1.22217	0.158109	-0.14943	2.68458	0.317904	0.930975	0.189016	-0.340711	-1.5519
ARHGAP1	1.86158	1.24714	1.37741	1.78908	1.38053	1.14555	0.588283	0.877386	0.843379	1.20319	0.842421	1.68355
PCDH1	-7.0378	0.277162	-2.62525	2.15035	-0.925723	1.65629	-0.571551	0.318718	-0.60668	1.40781	-0.989542	1.49968
PPP3CA	0.422456	4.16745	0.145552	4.89642	1.27944	3.48019	1.51094	4.05644	-0.29149	4.64377	1.6223	4.92952
DHX9	-0.164819	-2.11002	-0.930084	-2.81162	-0.953736	-1.3024	1.91756	-0.901032	-1.00869	-1.48392	-1.27447	-1.85109
CRYZ	1.48028	1.65542	2.65043	2.75946	0.313327	1.02581	1.70672	1.77785	3.39142	2.68862	1.48082	1.5411
GOLGA3	-3.8789	-3.30571	-2.97803	-2.09629	-3.63708	-3.77179	-4.13347	-2.39099	-2.65761	-3.12118	-1.80349	-2.91213
LGALS3BP	1.90739	2.28703	2.06298	-0.755718	1.9546	1.32537	-0.119319	1.40155	1.65355	1.93189	1.82186	-0.935585
ADCY2	-3.91458	-2.55078	-2.05367	-2.27303	-3.56255	-2.2888	-3.57888	-2.36848	-4.56913	-2.81202	-3.06012	-1.83569
DMTN	1.91638	2.8321	1.07751	3.17748	-0.87842	0.891296	-0.00593397	1.99603	-1.66946	2.44314	0.688614	3.07997
CD47	2.25788	3.34802	1.91346	4.05358	0.722828	1.97642	0.904851	2.9608	0.929026	3.02422	1.89586	3.85758
PPID	-0.638564	-0.245349	0.0397509	-0.106522	-0.650726	-1.62754	-0.316727	-0.782237	-0.172314	0.083461	-1.29317	-0.858356
SPIRE1	-4.12912	-2.93105	-3.64377	-1.77575	-4.17353	-2.48021	-3.2264	-2.57386	-2.80966	-2.33447	-3.16496	-1.70384
VAC14	0.0432367	-0.839623	-0.420725	-0.186771	-0.842106	-0.838849	-0.708474	-1.00163	-1.18042	-1.80609	-1.22652	-0.68417
RBBP4	-0.631237	-2.10359	-0.0306186	-2.10336	-0.574995	-0.766697	1.66963	-1.98528	-0.00849181	-1.73909	-0.877788	-2.57579
AHNAK	2.06119	2.26722	4.52037	1.17713	1.8171	1.96922	1.02719	0.931325	3.39142	0.899347	2.85597	1.31668
TBC1D8B	0.371009	2.22677	0.220372	2.98612	1.42328	0.957048	0.391771	2.58941	-0.216771	2.111	1.52389	3.07057
SCRN3	-3.61789	-2.55509	-1.9261	-1.73636	-2.23019	-2.59169	0.0846113	-1.66405	-4.63377	-2.56121	-1.9725	-2.77642
LAMTOR4	-0.829573	-4.3497	-1.22875	-3.48094	-2.33814	-3.19201	-0.79076	-3.4541	-1.4596	-3.18793	-0.845619	-1.71232
AP1B1	0.291619	1.40049	1.34089	1.67946	0.437812	0.728079	0.0671729	0.970495	-0.909091	1.0901	0.786926	1.51362
PMPCA	-0.436195	-1.21754	1.15702	-0.671146	0.7101	0.446419	-0.305136	-0.166195	1.20775	-0.277014	0.486431	-0.213819
KIF1A	-2.82421	-0.51916	-2.83292	0.0694881	-1.25527	-0.243473	-1.83602	-0.353644	-2.16429	-0.0324422	-2.33202	-0.308815
SCRN1	2.36025	3.94654	1.71845	4.19751	2.39671	3.22019	2.37929	3.43694	2.98276	4.23714	2.12013	3.90594
WASHC5	-0.16202	-0.816504	-1.77835	-2.18949	-0.788388	-1.61859	-1.099	-1.58677	-1.67438	-1.87327	-0.762508	-2.16332
TWF1	-1.04701	-1.18839	-1.19292	-2.73256	0.053203	-0.467285	-0.486629	-1.81364	0.624214	-1.70255	-0.818799	-2.04269
ASPH	1.66227	-2.23647	0.876194	-2.79207	-1.85969	-2.43425	-0.814754	-1.32571	-1.74123	-2.77819	0.732879	-2.24291
STX4	-1.12087	-1.16436	-0.343684	-2.22935	-2.27587	-1.83833	-2.55975	-1.48546	-0.268529	-3.10185	-1.42145	-1.4273
GRSF1	-0.81291	-1.26203	1.22541	-1.46247	0.0496546	-0.790976	-1.03534	-1.13952	-0.105622	-0.794088	-0.602114	-1.51956
CNTN1	0.171983	6.3354	0.66828	6.68025	3.30824	5.96922	3.49618	5.79795	-2.69217	6.16402	3.36953	6.59863
AIMP1	-0.542392	-1.60167	0.207856	-1.24395	-0.844695	-1.30755	-0.588701	-1.86088	0.00435872	-0.972377	-1.1343	-1.58894
ILF3	1.87086	0.297388	2.29707	1.38795	2.73888	1.92528	4.31349	2.50299	3.50964	1.65887	2.53235	1.49968
LMAN2	2.16289	-0.965037	1.7743	-0.877494	0.318113	0.085587	0.201145	-0.417415	2.09796	-0.989699	2.1145	-0.81379
TRAP1	2.50432	2.03705	3.04417	2.72921	4.33368	3.88379	2.68458	2.54684	3.86152	2.89834	2.85259	2.79046
DLG1	-1.48415	-0.377027	-1.05588	0.4059	-2.05903	-1.34137	-1.17069	-0.881291	-1.65796	-0.449625	-1.99286	0.0687723
ABR	-1.77093	-0.469511	-2.02177	0.891971	-0.949333	-0.0605516	-1.98399	-0.281191	-1.47167	0.591669	-1.03304	0.684051
ECH1	2.80946	2.21303	3.9803	2.96551	3.65616	3.99779	3.62189	2.50299	4.34412	3.37464	3.61833	3.03235
STK4	-1.29523	-3.04557	-2.86367	-2.93716	-2.3987	-2.19021	-2.18692	-2.91214	-1.4418	-2.95869	-2.75676	-0.638956
FLII	-0.847964	-1.90812	-0.168083	-1.93827	-1.8183	-2.17067	-1.48274	-1.70929	-1.5138	-2.29991	-1.05442	-1.30378
TRIM32	-3.27904	-0.351212	-3.08537	-0.560712	-4.61655	-1.5139	-3.26086	-2.72041	-2.27511	-1.49738	-3.5066	-0.801243
COASY	1.2859	0.558819	-0.748245	0.0362854	0.577032	0.194265	-0.156337	-0.356123	-0.690385	0.535817	0.484243	0.375964
ACACA	-1.41474	-0.961562	-1.86874	-0.698645	-0.740335	-0.610067	-0.829682	-0.862037	-1.86775	-0.947027	-1.12734	-0.477771
GPS1	1.0537	0.545383	-0.0628551	0.690263	-0.313058	-0.126864	0.332019	0.210256	-1.01383	0.871825	-0.770757	0.572893
MTAP	-0.160151	0.714713	0.536604	0.214802	0.249425	-0.0301606	0.459939	0.665874	-1.85464	0.441086	-0.920264	0.55325
PRKAA1	-0.754543	-1.12093	-1.45997	-1.63851	-2.33327	-1.6079	-1.43227	-1.62874	0.202896	-2.09796	-0.812935	-1.24666
TARDBP	2.04489	0.360745	0.469202	-0.294203	0.604224	0.925936	2.79548	0.677165	0.952344	0.766805	0.444143	1.32989
PAK1	-0.492201	1.93194	-0.730796	2.7773	0.0812963	0.997794	-0.493936	1.733	-0.671124	2.80636	-0.0162225	2.34456
AIMP2	-0.219261	-2.66293	-0.27035	-2.14507	-0.951189	-2.62774	-0.492466	-1.73064	-0.851904	-0.609746	-0.773441	-1.87653
PRDX4	3.36025	-0.138536	3.35926	-0.221385	1.41271	0.0531939	1.64691	0.395362	3.78439	-0.109882	3.11732	-0.41081
PAK2	-0.0352393	-0.441412	-0.224577	-0.264962	0.19124	0.00710753	0.449544	0.0827618	0.457694	0.0843803	-0.151576	-0.439561
PSMD2	2.50432	0.578906	0.832721	0.451105	0.430056	0.176888	0.625305	0.257144	0.440431	0.403027	0.0118356	0.34128
SELENBP1	2.88467	2.22677	2.90097	2.28951	-2.04636	-0.573111	0.1293	1.00863	-0.36366	1.91521	0.286172	1.97305
NME3	-1.31671	-0.823283	-0.130048	-0.859643	0.0352021	-0.510412	-2.18814	-1.30824	-2.51901	-1.38035	-0.704087	-0.695729
TRIM28	-0.436186	-2.41325	-1.02881	-4.46096	-0.940547	-1.15085	1.96732	-0.661582	1.10465	-1.27755	-0.749915	-2.21747
PABPC4	-0.963436	-2.25445	-2.53001	-2.03594	-1.45267	-2.60247	-2.28793	-1.65968	-1.67417	-2.12841	-2.62038	-2.80667
EIF3I	-0.184077	-0.99408	0.04305	-1.97145	-0.686055	-1.26954	-0.303598	-1.35614	-0.66898	-1.69524	-0.98116	-2.01283
PPP2R5C	-2.76538	-0.671791	-2.02521	0.383637	-0.0555189	-0.0422961	-0.581768	-0.0228706	-1.85274	-0.436439	-3.11562	-0.0449204
CTBP1	-1.08445	0.833958	-1.20513	2.01649	-0.564486	-0.0083547	0.149495	0.492506	-1.23389	0.800386	-1.14906	2.09858
AP3B2	-1.17429	0.303259	-0.135239	1.7773	-0.582922	-0.112795	-1.04618	0.215848	-1.43248	0.910867	-1.20251	1.41231
UBE2V1	1.71474	1.57176	1.14295	1.58803	1.84881	1.92528	1.66963	1.67094	0.0291416	1.70812	-1.82132	1.64607
MRPL49	-1.63119	-3.42398	-0.931233	-1.43015	-0.854145	-1.56428	-0.746602	-1.66637	0.498283	-1.35747	-0.0604311	-0.593077
DYNC1I2	-0.0451552	0.389213	0.0591877	-0.408964	1.1326	1.02581	-0.227245	-0.661247	-0.0517768	-0.0410258	-0.134598	-0.279534
ILK	1.56274	-0.778967	1.23871	-1.6895	-2.03407	-2.62007	-1.07653	-1.37734	-0.402504	-1.8925	-0.00235743	-1.32002
NNT	2.18537	3.53634	3.44494	3.62135	3.37237	3.53482	2.49406	3.28726	3.79478	3.28985	2.92507	3.51015
SNTB2	-0.911282	-0.511854	0.384686	-1.14329	-3.10818	-4.1734	-1.75058	-1.67638	-2.68624	-2.19394	-1.011	-1.1584
PDAP1	-1.47994	-1.20352	-0.182058	-1.09999	-0.128914	-0.178907	-0.226247	-0.284522	0.895626	-0.694498	0.0603987	-1.29703
LSAMP	-1.35695	2.6401	-1.58106	3.81811	1.10661	3.17712	2.7213	2.04578	-0.59229	2.87697	1.801	3.48914
PICALM	-1.52422	-0.307827	-0.264564	-0.667619	-1.85894	-1.60436	-0.898141	-1.40007	-1.35849	-0.61603	-0.112521	-0.12627
MTM1	-3.90944	-1.47232	-1.91483	-2.46886	-0.703127	-0.482875	-1.86857	-1.77842	-0.75311	-2.77382	-2.61734	-2.61357
MTX1	-0.874545	-0.519789	-0.0655427	0.372035	-0.301254	0.407763	-0.759975	-1.0597	0.502156	0.311566	-0.564325	0.23183
TUBB3	7.69692	9.0979	5.53392	9.08288	8.26372	8.95222	6.41222	8.5281	7.3704	9.20962	6.45045	9.11525
ASAH1	2.02009	1.19217	1.49289	0.124511	2.00473	1.06684	0.189283	0.970495	1.26863	1.43146	3.45435	0.0864357
PIN1	-1.83624	1.32585	0.212047	2.39346	-1.44979	0.680288	0.174854	0.983319	-1.08283	1.52237	-0.558164	2.13511
CAMK2B	-0.775865	3.6781	-1.45033	4.0945	0.390722	2.54454	0.302172	2.77785	-0.493069	3.39283	1.52389	4.47496
CAMK2G	-0.36546	2.6401	-1.00548	2.87447	1.42328	2.71769	0.37688	2.17437	-0.0232434	2.16137	-0.323852	3.3716
CAMK2D	2.91638	0.857688	1.3285	2.89096	0.201057	1.05329	0.142616	0.745615	1.74208	1.87265	1.04524	2.08931
DCTN2	1.41835	4.54185	2.72791	4.21289	3.57555	3.73264	3.42229	3.76677	2.80509	4.37617	2.67292	4.01775
NAE1	-0.33238	-0.9855	-0.244055	-1.4539	-0.854426	-1.04237	-0.845742	-1.23544	-0.847214	-0.649588	-1.18202	-0.735727
STIM1	-1.91678	-2.64928	-2.00663	-1.72065	-2.05027	-2.32032	-2.90603	-2.02914	-2.52167	-2.80942	-1.55308	-1.93106
SNX1	0.578642	1.1781	-1.14779	0.300414	-0.687082	0.603288	0.340962	-0.293902	-0.140808	0.258995	1.02139	-0.758375
MTMR1	-1.75634	-0.869829	-2.8177	-0.391179	-0.635619	-0.665011	-1.50038	-0.494059	-2.05694	-1.52189	-3.29188	-0.697578
CUL1	-0.0993411	0.0673347	-0.322801	-0.0167119	-0.412993	-0.709669	0.0146382	-0.409498	-0.973753	-0.126439	-0.532755	0.333569
CUL2	-1.34589	-1.09854	-2.28845	-0.860864	-2.03561	-1.81732	-2.91757	-1.43191	-2.92068	-0.418878	-3.726	-1.2485
CUL3	-1.10985	-0.858289	-1.27556	0.051084	-0.517042	-0.399065	-1.008	-0.601718	-1.73005	-0.299117	-1.61784	-0.439593
CUL4B	0.26838	-0.267938	0.583817	0.774154	0.145653	0.658626	-0.134784	0.543735	-0.680338	0.460467	-0.603312	0.251457
GFUS	1.45582	-1.24786	0.573475	-0.409589	-0.210062	-0.662984	-0.253966	-1.18201	-0.36195	-1.12379	-0.616556	-0.300327
RAB31	3.41518	0.909636	1.41304	0.78656	2.06671	3.25906	1.44222	1.20753	2.22628	0.861914	2.78693	1.28064
RAB32	1.05878	-2.12259	1.17096	-3.77482	-0.859121	-1.58624	-3.30834	-2.73956	-0.0553485	-3.83638	0.197227	-3.08472
FHL1	0.851325	0.60639	0.430389	0.806029	2.88367	2.86064	2.45536	1.60608	3.06401	0.907504	0.869388	0.698787
AAMP	-4.52383	-5.3925	-3.54799	-4.13164	-2.73973	-3.50727	-3.53892	-3.9762	-5.41892	-4.93333	-5.39317	-4.37681
MOGS	0.806152	-1.70029	0.112151	-1.317	-2.20943	-2.632	-0.857826	-2.07463	-0.68682	-3.30742	-0.0296341	-2.48261
SPTAN1	2.30656	5.72847	3.62534	5.99504	3.99413	4.89522	4.45099	5.00077	3.29521	5.087	4.12293	6.07175
AUH	-1.86237	1.19217	-0.674306	1.75346	-0.895871	0.178818	-1.77901	0.821352	-2.17104	1.35931	-0.58909	2.03235
DDX39B	2.11684	1.16388	1.70893	0.588523	2.31393	1.80918	3.5441	1.98332	1.99362	1.35931	1.48954	0.949661
BLMH	1.00057	1.5169	0.789301	0.415013	1.26776	0.196616	2.12359	0.156765	1.53959	0.390807	1.02139	0.309969
SNTB1	-1.43219	-0.657626	-1.86689	-2.16087	-0.698266	-1.12869	0.400764	-0.251164	-0.938552	-1.59095	-2.58407	-2.15807
TUBB2A	2.78022	6.03217	1.89679	4.84092	3.64492	5.17086	2.68086	4.81599	3.81533	5.90363	3.28943	5.60271
IDI1	-3.74602	-0.80262	-1.62133	-0.669726	-0.309722	0.122973	-0.736526	-0.742214	-1.46893	-0.732659	-2.0888	-0.431205
CKAP5	0.560843	1.21992	1.00241	0.952981	0.790059	0.746467	1.56849	0.425162	0.92445	0.959942	0.657873	0.706296
CIRBP	-1.68892	-0.699179	-0.438029	-0.858731	0.622341	1.17086	2.35614	0.590794	1.19526	-0.748602	0.169325	-0.944598
CAMK1	-0.721484	-2.03209	-3.00456	-0.675354	-1.2911	-1.68115	-3.53849	-1.4265	-2.67362	-1.09022	-3.00885	-2.32123
COTL1	0.986862	-3.51487	0.182206	0.316886	0.289999	0.884374	-2.68552	-0.534617	0.237133	0.522772	1.56571	-0.0519534
HNRNPD	1.83339	0.773783	1.73731	0.392727	2.38053	1.92528	3.84954	2.34305	2.42658	1.61823	1.64588	0.611986
SCARB2	2.9474	1.94862	2.84556	1.24701	3.177	2.98715	1.85946	2.4346	2.09796	2.22366	3.54913	1.48561
DAG1	-1.58116	-3.90979	-0.963047	-1.4712	-1.99688	-1.62279	-1.15881	-1.3203	-1.418	-3.06496	-1.07232	-2.07401
UBE4A	-2.10389	-1.55668	-1.31422	-2.30173	-2.61685	-2.72289	-1.94843	-2.30297	-3.13627	-1.88882	-3.48496	-2.27351
EIF3A	0.412383	-0.708243	0.604999	-0.315035	0.813084	0.0316064	1.06195	0.0211165	0.504333	-0.60172	0.0566375	-1.18498
ARHGEF7	-0.97906	0.0997284	-2.17743	1.00387	-0.938078	-0.0147267	0.259095	-0.139814	-0.223658	0.343969	-0.656242	0.807141
UBAP2L	-2.26019	-3.13893	-3.00638	-2.48672	-1.73319	-2.50084	-1.58799	-1.75189	-2.53639	-3.40875	-2.23339	-3.41249
MLEC	2.17792	-0.707365	0.599464	-0.669017	-0.100506	0.0638718	0.675897	-0.304006	2.00082	-0.793584	1.82875	-1.21737
TTLL12	0.661975	-1.63909	-0.314616	-0.4334	-0.114579	-0.111095	-0.519699	-1.23634	-1.43842	-1.1426	-1.01986	-0.663539
MPP2	-1.09066	0.193108	-2.87383	1.07102	-0.581505	-0.194169	-2.10754	0.404624	-1.6503	0.182538	-0.886131	1.31507
CRMP1	1.21144	3.0095	-1.76785	3.93138	3.32243	3.66522	2.48128	2.75186	0.782246	3.76274	0.581482	3.45704
DPYSL3	5.03667	3.87418	4.68727	3.73531	6.58675	6.21715	4.68272	3.97692	3.0044	3.86181	4.19132	3.16191
MRPL58	-0.620521	-2.5014	-1.45918	-0.981473	0.225624	0.487665	-1.21118	-0.678417	1.18266	-0.497308	0.485676	-1.15534
DCTN1	-0.844917	1.36365	-0.416212	1.1258	0.188318	0.195363	0.189763	0.359828	-0.551385	1.081	-0.652597	0.854512
DYNC1H1	3.23651	3.91718	2.59464	3.38184	3.41271	3.62458	2.45971	2.86011	2.72481	3.61565	2.12013	3.38683
EIF2B1	-1.72491	-2.152	-2.80026	-3.34485	-3.13545	-3.70749	-2.21652	-4.64811	-1.95057	-2.87153	-2.91405	-3.61574
EIF4A2	4.0873	2.84997	3.72319	3.46862	3.10988	3.20801	3.87584	3.47602	3.20151	3.18939	3.49821	3.34846
CTTN	-1.91397	1.26056	0.957504	1.38512	0.352302	0.298682	0.572679	0.388159	0.140233	1.10711	0.0923554	1.55465
FLOT2	2.37336	1.5169	1.98622	2.62135	0.997672	1.79297	0.930162	1.83557	2.54452	1.61823	1.63806	2.28891
RCN2	-0.898766	-1.37463	-0.955553	0.27706	-2.01669	0.41654	0.411743	-1.11058	-0.185037	-0.729682	-0.469078	-0.722131
FKBP8	0.77055	0.508717	1.5258	1.91266	1.09343	1.13272	-0.549111	1.27166	0.664364	1.30913	2.18596	2.26439
GNA13	5.53674	7.1719	6.19333	5.79785	6.81459	7.24907	6.45645	6.23326	6.84911	5.5388	6.51591	5.79332
GALE	-0.224211	-2.25284	-2.45882	-1.68562	-2.67303	-2.34991	-2.88403	-1.79519	-4.19282	-1.86606	-2.60744	-1.8785
RBM39	-2.44199	-2.32883	-1.39472	-4.79732	-1.79654	-1.6677	-0.0384745	-2.03343	-0.916359	-2.19228	-2.43417	-2.89084
PRPSAP1	0.112648	-1.00305	-1.26787	-0.55969	-0.541177	-0.62089	-0.0264531	-0.732452	-1.13966	-0.0240832	-1.72164	-1.27321
ITPR2	0.302334	-1.50028	-2.02172	-1.96103	-1.22045	-0.52317	-2.34626	-2.02604	-0.0742656	-1.87487	-0.066894	-0.317648
ITIH4	1.67292	0.289525	0.650165	-0.860135	-1.05415	-3.84209	0.511856	-2.17495	-0.326302	-1.37899	1.52389	-0.312627
RASA3	-1.98037	-2.13057	-1.1268	-3.74971	-1.05513	-0.846792	-3.2099	-3.78281	-1.99475	-3.02157	-1.88668	-3.56187
CLINT1	-1.06484	-1.93828	-0.67116	-1.23946	-1.90802	-2.23788	-0.940606	-1.8461	-2.58153	-1.41674	-1.14473	-1.31773
USP10	-1.485	-2.4835	-0.883812	-1.46428	-1.51684	-2.13548	-2.45159	-1.73103	-2.16289	-2.29629	-1.87049	-2.34484
MESD	-0.162466	-1.51119	-0.390316	-1.93944	-1.026	-0.130455	-0.278135	-0.798235	-0.10608	-1.29963	0.452501	-2.01577
GANAB	3.88237	1.35116	4.08523	1.80076	2.03261	1.76	2.80235	2.04578	3.47905	1.52237	3.44766	1.708
RFTN1	0.228769	-2.01322	1.56855	-0.161094	-3.43168	-2.0882	-2.01684	-2.06578	-1.312	-1.8223	-0.582869	-0.0327625
MFSD10	0.218907	-3.75901	0.452321	-3.22432	-3.24544	-3.71368	-1.8427	-2.63611	-0.539654	-4.4469	-0.898538	-3.18257
PPP2R5D	-0.149697	0.278392	-1.08279	0.823273	-0.635944	-0.169201	-0.506215	-0.0164559	-1.04101	0.223875	-2.27094	0.649956
MVP	2.4681	2.1781	3.08523	-1.08697	0.618106	-1.85604	-1.45476	-0.687877	0.70048	0.769287	2.14241	-0.790249
LASP1	-2.8134	2.22677	1.22541	2.89642	3.19253	3.66299	1.83286	2.49853	2.91582	2.20319	1.9154	2.94246
PTGR1	-0.415985	-0.319386	1.02097	0.0225273	-1.19523	-0.760062	-1.49636	-0.263137	-2.25903	-0.0560501	-0.435538	-0.207032
GPNMB	3.34035	-0.246776	2.2843	-0.809342	0.458897	-5.24416	-4.69777	-4.33941	1.65355	-2.55245	3.55329	-1.6928
KPNB1	4.14196	3.24038	3.24531	3.31417	3.60137	3.42077	4.06481	3.07902	2.87333	3.18244	2.9154	3.09858
SLMAP	-1.77907	-4.24089	-1.6474	-3.10065	-3.04567	-3.61101	-4.06593	-3.70051	-2.88777	-2.9733	-2.52316	-2.1764
GAPVD1	1.08603	0.0486115	0.754054	-0.167914	-0.309393	-0.40439	0.387022	-0.303212	-0.8477	-0.464085	-0.763473	-0.491326
HEPACAM	-0.922611	2.24714	0.136414	1.34232	1.93996	1.87226	0.728528	2.03966	1.74208	1.01079	1.58211	1.44205
SPCS2	1.75538	-0.572439	0.979395	-0.506538	0.0310951	0.121972	1.24454	0.229471	1.40505	-1.17297	1.35291	-1.02571
EMC2	-1.20196	-4.0517	-0.84749	-2.44177	-1.73812	-1.9971	-1.3644	-2.30026	-0.870775	-1.71418	-0.884733	-2.91926
PSMD6	1.84285	-0.270141	-0.179088	-0.0471678	-0.0509241	-0.434546	0.0989805	-0.392355	-0.346063	-0.466238	-0.735232	0.119031
SEPTIN2	3.94081	4.1781	3.88626	3.85779	4.82708	4.91408	4.31349	4.29242	5.01154	3.29952	4.1779	3.73502
LARS2	0.272707	-0.0345385	1.55798	-0.779172	2.80098	2.49529	0.565047	0.187879	1.56893	0.152563	0.984865	-0.407344
SNX17	-2.38514	-4.75618	-1.5789	-2.66134	-3.21173	-2.90968	-3.98769	-3.00895	-2.33394	-4.61223	-1.67568	-2.30369
ARL6IP1	0.382837	-0.329714	-0.719087	0.094609	-0.284395	-0.0173428	-0.277405	-0.0838086	-0.346837	-0.66328	-0.451532	0.60575
RAB3GAP1	-1.48075	-2.3644	-1.60918	-0.341129	-2.94304	-2.83731	-2.58357	-1.90935	-3.62371	-2.90846	-3.51309	-0.626777
KARS1	1.02547	-0.00695367	2.17096	0.243292	1.31393	0.0710363	0.532719	0.766899	1.16994	0.75569	0.801001	0.362702
ARHGEF6	-0.270573	-1.79876	-0.987958	-1.64247	-0.597612	-1.50581	-1.5649	-1.17797	0.260223	-2.57665	-0.299563	-1.81222
EIF4H	0.297609	0.734943	1.3285	2.50478	0.892797	1.49529	2.26955	1.35297	1.84961	2.32815	1.51538	1.85758
ACOX1	0.224702	-1.27385	-0.754992	-2.45761	0.705881	0.851173	-0.377473	-1.39291	-0.637004	-1.6778	-0.349997	-1.62217
OXA1L	-0.797296	-3.79937	-2.1796	-4.04552	-0.781153	-1.46629	-1.97906	-1.71042	-0.463183	-2.92577	-1.28912	-2.28779
EEA1	-1.15303	-1.4038	-1.59523	-1.28642	-0.172725	-1.46382	-1.11946	-1.76569	0.389648	-1.33012	-0.313734	-1.15005
PDIA6	5.17417	1.80945	5.83684	2.24745	3.4571	3.63143	3.73213	2.89785	5.42658	2.72257	5.27563	2.15303
PAFAH1B3	2.27895	1.92353	2.62027	1.95509	1.9177	1.6741	2.70306	2.32301	1.51969	1.57641	0.239162	1.56807
PDK2	-0.879727	-0.325397	-0.758845	0.62593	0.109173	-0.989644	-2.15849	-0.132408	-1.6466	0.42678	-1.50512	0.863913
PDK3	-0.845555	-0.120088	0.339657	0.606552	-1.09818	-1.88948	-2.12444	-0.760467	-1.69434	0.425412	-1.11147	0.674131
PEA15	1.68349	3.43936	2.47052	4.24745	5.03949	5.54211	4.95349	4.72347	2.34977	4.03584	2.63806	3.36777
PMVK	0.569077	0.0845871	0.99675	-0.315661	1.52492	1.23226	0.583317	-0.810042	-1.00331	-0.212441	-0.605411	-0.766734
PLEC	3.12073	4.38372	4.26656	3.83809	4.6806	4.84697	4.62577	4.30525	2.23851	3.02033	3.6556	3.92952
PON2	1.49235	-0.791022	0.14499	-1.61908	-0.211062	-0.647163	1.01541	0.472408	1.16994	-1.21203	1.25405	-1.38947
PPP2R5A	-2.79498	-1.99959	-2.50554	-1.26548	-1.03719	-1.31663	-1.35716	-1.54445	-2.67255	-0.936242	-1.99603	-1.40947
PPA1	0.271486	1.79107	0.589037	1.27279	2.33647	1.9028	2.06767	1.14042	2.15067	1.59747	0.585545	1.52743
PTGES3	0.509012	1.45987	0.38615	1.89096	0.481609	1.32537	1.7571	1.03351	1.66265	1.53334	0.385269	1.72007
NONO	0.515169	-0.935472	-0.137038	-2.61538	0.455111	-0.0671086	2.89524	0.417122	0.578188	-0.478228	-0.892155	-2.48731
PTPA	1.53965	2.35116	1.21199	2.40116	1.61987	2.07356	1.48555	2.17995	0.922005	2.8288	0.984865	2.27261
RAB35	3.58546	4.10186	2.30341	5.1685	3.52737	4.44171	3.71221	4.34305	3.51969	3.83102	3.78339	5.13511
RCN1	0.848444	-2.64534	1.4478	-0.982186	0.11574	0.255931	0.675807	-0.419709	0.976669	-1.98124	0.842421	-1.52653
ERBB4	-2.05269	-2.17227	-2.48926	-3.25165	-3.14533	-4.07773	-3.90267	-3.30311	-2.95753	-3.75545	-5.66355	-2.90413
LLGL1	-0.205751	2.43049	-0.859987	0.141284	1.47499	2.13272	0.771173	1.07003	-0.541467	1.16137	-0.14926	-0.0219886
RPS6KA2	-0.385729	-0.994399	-0.628202	-0.716298	-1.29031	-1.22386	-2.33783	-1.36133	-2.53375	-2.24902	-1.61155	-1.19537
TMED2	2.17792	-0.167524	1.18477	-0.636768	0.0373449	-0.174148	-0.00684879	0.117574	1.98639	-1.49171	1.13687	-1.32001
PCBP1	2.03667	2.04483	2.25842	2.25596	1.96187	2.02581	2.70672	1.9705	2.46351	2.28336	1.98487	2.1078
PCBP2	2.73012	0.985639	2.16401	2.07539	2.47499	2.20801	3.35847	2.40155	2.51467	1.93189	2.16978	2.13511
ELOC	-1.85063	-2.04598	-3.27855	-1.96856	-3.11139	-2.85575	-0.983744	-2.86557	-1.5555	-1.60723	-3.24154	-2.45172
ELOB	0.274033	-0.802659	-0.748271	0.246132	-0.209853	-0.0555939	-0.162365	-0.11023	-0.705029	0.358245	-0.448022	0.437332
RHEB	0.0268159	-0.623208	-0.457665	0.310435	0.27491	1.15826	0.0274329	-0.115282	-0.0456945	-0.124451	-2.18321	-0.114062
SF3B3	-0.875072	-2.69912	-1.21294	-4.75028	-1.03838	-2.27971	0.599659	-1.32047	-0.835622	-2.77825	-2.30662	-2.69768
RSU1	1.56274	-0.401173	1.67997	-1.01942	-0.575247	-1.07643	-0.621957	-1.38436	-0.0873295	-1.02534	0.649725	-0.916365
CNN3	1.06291	0.46112	3.27465	-0.129357	0.300565	-0.0852303	1.55228	0.339876	3.07428	0.334172	0.997144	0.466218
PPP1R7	0.886741	1.50567	0.623647	1.70455	1.29103	1.48524	0.595191	1.32301	-0.607463	1.74634	-0.00290019	1.49968
SEC23A	1.21369	-0.662633	1.2907	1.23396	1.25598	1.22019	0.892027	0.692216	1.10465	0.215265	0.972482	1.0597
SEC23B	-2.20892	-2.46362	-1.02294	-3.86299	-1.8032	-2.41083	-0.889329	-3.4108	-0.939433	-3.26351	-1.5453	-3.95655
SKIV2L	-0.846886	-2.30693	-0.870639	-2.45392	-1.81098	-2.41905	-1.80272	-1.97941	-2.14685	-2.26598	-1.75649	-2.56338
SURF1	-2.09401	-1.92323	-1.54401	-1.71117	0.286732	-0.693655	-1.72369	-0.789129	-2.15592	-2.44913	-0.859948	-1.72373
MAPRE2	1.03724	2.53358	0.635786	2.83525	-0.454698	1.86453	0.633674	1.36281	-0.412112	2.55504	0.669231	2.58137
TSN	0.47154	0.540194	0.974188	0.434098	1.51507	0.863683	0.967315	1.19656	-0.664188	0.730436	0.292964	-0.244788
MAPRE1	0.533592	0.76061	1.55798	0.416028	1.47499	1.59216	1.63926	0.290194	0.845713	0.57705	0.842421	0.223783
ELAVL1	-0.783612	-2.76848	-0.728796	-2.92256	-0.753778	-2.4346	1.3326	-0.989268	-0.468873	-1.42597	-1.27948	-3.34189
NSDHL	0.004512	-2.52532	-0.0143216	-3.18582	-1.05814	-0.066866	-0.377762	-1.0414	0.636261	-1.86098	-1.18342	-1.69481
TAB1	-4.43878	-3.04668	-2.48482	-2.92742	-3.70327	-2.85779	-4.31581	-3.23553	-6.39447	-3.71429	-4.73285	-3.07685
RAB30	-5.38203	-2.33507	-4.69321	-2.43855	-2.09702	-2.36082	-3.81091	-2.78003	-2.856	-3.99734	-5.17363	-2.64859
TOMM34	-1.56129	-4.44581	-1.3665	-2.47022	-2.9675	-3.7915	-2.02497	-3.68444	-3.14982	-3.4608	-2.97605	-2.31786
ITSN1	-2.12985	-1.4996	-1.06819	-0.372933	-1.81377	-2.03361	-3.09156	-1.64621	-2.58546	-1.49202	-3.00036	-0.448478
TBCE	-1.95881	-3.07586	-2.43871	-3.09354	-2.28248	-3.14375	-3.27774	-2.22415	-3.98241	-2.42943	-3.77768	-2.6877
UBE2V2	0.86566	2.40654	0.902751	2.78908	1.87214	2.66076	1.94886	2.10565	1.07769	2.9848	1.18059	2.77318
VAMP3	2.72501	5.23699	2.35926	6.4069	1.78468	4.68072	3.65453	4.26643	2.83358	5.71174	4.01235	6.26954
NEDD8	0.822921	2.40654	1.58946	2.80657	1.57317	2.36976	2.32308	2.32301	1.94222	2.99674	1.20196	2.6076
ATP6AP1	0.416409	1.31303	-0.24485	2.24745	-1.28034	0.649301	-0.205726	1.14042	1.56893	1.25713	0.183919	2.40564
RAB11B	2.83812	2.40049	2.19844	2.90185	2.25598	2.73051	2.6277	2.24529	2.57858	2.6984	2.52389	2.80753
ZYX	0.265955	-0.441999	0.0425072	-1.39394	-0.00980079	-0.697956	1.0959	-0.950734	2.74208	-0.328038	1.67674	0.309132
ETFDH	0.212631	0.687976	0.674852	0.449292	0.861261	0.600169	-1.24423	-0.275066	-0.827489	0.176485	0.81494	0.435268
SEPTIN7	2.56274	4.60896	3.3378	5.12269	3.76404	4.56616	3.80577	3.86877	3.77183	4.01838	3.50036	5.00547
CCDC6	-2.26982	-1.49437	-3.09817	-0.329158	-2.00123	-1.96648	-2.18917	-1.86306	-4.38897	-0.830671	-2.52338	-0.771432
SLC15A2	-3.98819	-1.46947	-0.345667	-1.36026	-0.546241	0.451815	0.892027	1.30269	-2.18857	-2.41241	-0.493683	-1.71379
PSMD5	0.767303	-1.78164	0.232806	-1.26911	-1.35456	-1.81976	-1.20928	-1.35215	-1.21957	-2.16907	-1.08736	-2.09836
DDB1	-0.124725	-0.0786161	0.373796	-0.0232552	-0.123732	-0.633831	0.370252	0.252533	-1.08347	0.0634253	-0.34418	-0.0682808
PPP2R5E	-1.75604	-0.178975	-1.61766	0.903064	-1.14275	-1.05209	-1.44684	0.0952489	-1.55279	0.347268	-1.42343	0.37683
CDC37	-1.51568	0.512987	-0.311985	0.591353	-1.28755	-0.335451	-0.467686	-0.682625	0.939483	0.601536	-0.386885	0.471698
DPYSL2	4.64885	7.61713	4.27304	7.26916	5.13903	6.39213	5.10009	6.45085	3.97547	7.71927	4.81147	7.03295
FXN	-2.94542	-1.83419	-2.48095	-1.18981	-0.642507	-0.392099	-1.56922	-1.28238	-1.37902	-1.12171	-1.18726	-1.27151
NTRK2	-1.14131	1.50567	-2.13246	1.23973	0.905902	2.05329	-0.165609	1.18551	-1.39468	0.259965	0.389582	1.4289
STX1A	-1.42601	4.36676	-2.83174	5.84798	-2.50764	4.12141	1.08467	3.98332	-3.21479	4.79956	2.48954	5.6897
SRSF7	-0.7599	-1.0248	-0.0913591	-2.26029	0.223777	-1.70314	2.2191	0.0930451	-0.109584	-0.636988	-1.26563	-2.03541
DBN1	0.792084	1.76306	1.55798	2.69832	2.12615	2.27374	2.35146	1.69452	0.907539	1.45473	1.21253	2.97305
FSCN1	2.53383	3.69797	0.271413	2.39346	0.513284	1.38065	1.44222	2.31796	1.53959	3.05119	1.69946	2.21406
DECR1	2.44964	2.09064	3.17096	2.3223	4.97809	4.72411	2.62383	2.76677	3.80509	2.58171	3.39063	2.22257
NDUFA5	0.82216	2.45987	0.887582	3.39346	1.49517	1.55419	-0.0104079	2.30269	2.78439	3.08514	2.26425	3.66805
CLPP	0.0181976	-1.53606	1.2907	-0.355626	1.87214	1.29115	0.601775	-0.802679	2.55922	0.124154	1.75836	-1.19609
TST	-0.535723	-0.327873	-0.529154	-0.3888	1.93996	1.99779	-1.10779	-0.0758828	1.02219	0.625968	0.0537179	-0.0769404
GUK1	1.44344	1.42454	0.292045	1.02485	0.922991	0.872905	-0.270961	0.9445	-0.0592342	1.08564	0.26667	1.17198
HAGH	0.294253	1.87199	0.839841	2.33038	1.03949	1.59216	0.453083	1.57253	-0.0796075	1.95655	0.828746	2.32098
NDUFA9	2.10116	4.32106	2.12873	4.63447	3.42853	3.57803	1.57653	3.82492	3.67169	4.55234	3.50896	4.86303
ME3	-1.22916	1.44819	0.305399	2.83525	1.26776	1.61077	-0.487062	1.47602	-1.95352	2.28985	0.712765	2.65867
RTN1	0.0104814	4.36521	0.414496	4.82671	3.44937	3.81522	1.45099	3.84964	0.274174	4.24384	1.69193	4.84935
PCK2	-0.728534	-0.920444	0.818073	-0.299417	-2.80871	-1.87651	-2.04974	-1.77853	-0.701054	-0.583018	0.512083	-1.40365
HADH	3.10902	2.68558	4.47895	3.12269	4.77646	4.62458	3.45318	3.17995	4.12455	3.15783	3.84072	3.03235
UGP2	1.60783	1.02839	1.31601	1.31061	0.466541	0.59939	-0.210735	0.753949	0.0332516	1.10671	0.653984	1.29258
ATP6V1F	-1.12921	1.6756	-1.6097	3.27702	-1.359	2.08026	0.167424	1.35297	-1.30726	2.67877	1.23344	3.12606
TXNRD1	-0.908149	-2.2557	-1.54382	-2.61177	-2.35656	-2.71829	-2.24733	-2.55751	-2.76589	-3.43414	-2.17151	-2.57956
IMMT	3.04898	3.6955	3.8126	4.23027	3.42328	4.00309	3.01245	3.46464	3.88504	4.09443	4.1779	4.23945
HNRNPUL2	-2.33308	-3.72371	-2.70821	-4.12773	-1.7697	-2.19421	0.470628	-1.44717	-2.8232	-1.97807	-2.55967	-3.07575
INF2	0.871088	2.59843	-0.160585	-0.680366	-2.57359	-1.51848	-0.0951285	0.424442	-0.362747	2.19631	-0.184743	0.0958579
AAK1	-3.19636	-0.549057	-3.7818	0.420811	-3.38196	-1.69397	-3.03283	-0.760386	-1.9076	-0.0441375	-2.58334	0.480105
WASHC4	0.316039	-0.112587	-0.989663	-1.12637	0.00907268	-0.618911	-0.341426	-1.01995	-0.574407	-0.630009	-0.199088	-1.66978
IAH1	-1.51322	-0.189273	-1.07504	-0.559619	-2.40293	-1.98794	-1.1801	-0.807486	-0.721532	-0.755192	-2.11176	-1.33451
MYLK2	0.0729835	0.747463	0.0540762	1.40987	0.272317	0.400157	-0.449471	1.33307	-1.30058	0.997386	-0.684665	1.32489
LRRFIP1	-2.51699	-2.68202	-0.432045	-1.59107	-2.4354	-2.37517	-2.60961	-3.27155	-2.19838	-2.5534	-0.887678	-1.92626
PGS1	-3.20688	-2.25774	-2.44621	-2.28904	-1.10994	-1.69113	-4.52298	-1.75481	-2.73046	-2.00822	-3.43885	-2.07709
TKFC	-1.09324	-1.06931	-1.86034	-2.4723	-1.60918	-2.12627	-5.1389	-3.28029	-3.56176	-1.5481	-2.3282	-2.32705
HSDL1	-0.635392	0.178279	0.0853634	0.661495	1.02569	1.22019	-0.0208278	0.49054	0.122042	0.0176665	0.367126	0.382137
CCDC88A	-3.56501	-3.60875	-3.42245	-3.25019	-2.79694	-1.86152	-2.07915	-3.20682	-2.99319	-2.994	-2.28102	-3.86531
RABL6	-1.27471	-0.972071	-2.04217	-0.411572	-1.64165	-1.36412	-1.47255	-0.614723	-2.14767	-0.136238	-1.85268	-0.073352
TIMM50	-0.533087	0.220382	0.403707	0.520271	-1.18436	-0.567638	0.486451	-0.0465775	1.19526	0.516781	0.640869	0.443694
VPS26B	-0.0882737	0.422558	0.596877	1.89096	1.05317	1.10673	0.266745	0.648374	-0.108345	0.902294	0.637807	1.73204
NADK2	-0.0254014	0.618529	2.45351	0.915359	2.33647	2.54454	0.892027	1.20753	2.92341	0.677365	1.66909	0.707533
ACSF3	-1.02727	-1.55777	-1.11912	-1.06659	-1.41531	-0.708247	-1.05307	-0.984331	-0.589396	-1.645	-0.737981	-0.366415
PREPL	-3.24947	-1.36226	-1.83578	-0.0822833	-2.43248	-1.90674	-2.49088	-1.33749	-1.66868	-1.23672	-1.73911	0.0935582
GRIPAP1	-2.24946	-1.81297	-2.62618	-0.681335	-3.06217	-1.59489	-2.96145	-2.13293	-2.89544	-1.64649	-2.96198	-1.23604
MIX23	-4.45723	-3.26596	-1.33633	-2.63307	-1.17564	-1.9679	-2.43899	-2.7241	-2.05541	-3.39065	-2.91841	-2.36005
FAM98B	-2.63727	-2.84096	-1.98896	-2.80217	-3.25671	-2.19926	-2.07905	-2.17463	-2.25005	-2.41784	-2.34079	-2.45055
TMEM35A	-1.60529	-0.363302	-1.60905	-0.612556	-1.28169	-1.22956	0.045068	-0.160578	-2.94924	-0.751954	-3.45399	0.0199882
HSD17B12	4.25434	3.08687	3.26168	1.96551	3.01873	2.97642	3.2191	2.68278	2.88504	2.1328	3.13131	2.12606
AGK	2.20751	2.33222	0.995339	2.69206	2.35315	2.63825	2.3326	2.56402	2.99362	2.27031	2.7475	2.57473
EIPR1	-3.69487	-1.97926	-3.40332	-1.15637	-2.09117	-1.9491	-2.16674	-2.29228	-3.87113	-2.7472	-3.34525	-2.04439
HS1BP3	-0.69125	-3.58737	-0.199971	-3.65351	-1.01877	-3.66105	-1.53238	-2.5351	-0.887609	-2.06399	-1.49734	-3.78862
CYBRD1	-0.301103	0.0671698	0.99794	-0.0972477	-0.661474	-0.722549	-1.33638	-0.336376	0.0117261	-1.37757	-0.518534	0.223763
WDR81	-1.44543	-2.49269	-2.81982	-2.06562	-1.68926	-1.84345	-2.13026	-3.61461	-2.97161	-2.36648	-2.29086	-1.30736
ACTBL2	2.25079	1.35116	1.71845	1.76543	0.644267	1.13272	1.13995	0.0206413	1.73347	0.611099	2.52389	1.93212
CCDC93	-2.99642	-3.22945	-2.51972	-3.60695	-2.22085	-2.87682	-3.13972	-3.3347	-2.68074	-3.02346	-3.09949	-3.24658
MEST	0.0713716	-3.5318	-1.48082	-1.41963	-1.83559	-1.18025	-2.73298	-1.18158	-0.212843	-2.00996	-2.09283	-2.35007
RILPL1	-2.20425	-0.763546	-2.14075	-1.82213	-0.774702	-2.00393	-2.03093	-1.84958	-2.1489	-0.50571	-2.59561	-2.00609
HERC4	-2.32269	-3.12987	-3.11459	-2.5326	-2.37832	-4.11786	-3.05729	-3.38945	-4.19892	-3.17487	-3.81643	-2.81135
PPP6R3	-2.7751	-3.75959	-4.47584	-1.95698	-2.68427	-4.3864	-3.99352	-3.48698	-3.2504	-3.56388	-3.44835	-3.15489
COQ5	-4.66431	-1.43275	0.360557	-1.52743	-1.7258	-0.225701	-1.06148	-2.34779	-0.78756	0.0105707	-0.92534	-1.88952
EARS2	-2.70183	-2.17065	-1.94533	-1.06705	-1.54145	-1.51544	-2.16341	-1.79327	-2.3946	-1.627	-1.12709	-0.234448
PITRM1	-1.67826	-1.23756	-0.709928	0.490118	-0.927226	-0.956598	-1.2574	-0.890297	0.908382	0.211543	-0.871791	-0.125894
WDR44	-1.10281	-0.363957	-2.29783	-1.05813	-2.75875	-2.25236	-1.77437	-1.94519	-1.13155	-1.00022	-2.32794	-1.65389
AARS2	-0.747967	-1.88559	0.255397	-1.78662	-0.122945	-0.333631	-1.08947	-1.62738	0.779715	-1.52898	0.111963	-1.90923
GNAS	2.73521	3.02923	2.95836	2.96551	2.07344	2.92528	2.45536	2.51187	3.7139	2.37769	2.92828	2.92171
SPECC1	-2.35412	-1.37635	-2.19175	-2.85132	-0.92383	-1.53724	-1.32435	-1.73929	-1.49993	-2.40364	-1.8299	-2.32246
ATAT1	-1.99596	-1.6307	-4.41196	-1.59013	-0.358386	-0.741658	-0.203112	-1.24956	-3.02079	-1.94527	-3.5716	-1.88297
HP1BP3	1.21718	-0.0335292	-1.30093	-1.50988	0.679812	-0.454456	2.8429	-0.0236658	0.29248	-2.4402	0.471835	-2.17505
CEP170	-2.96974	-1.92849	-3.28685	-1.25202	-2.15608	-2.10979	-1.32932	-2.1122	-2.08364	-1.8106	-3.63019	-1.94648
IBA57	-2.58567	-2.03362	-2.95693	-2.20935	-0.323655	-0.230305	-2.29728	-1.54545	-1.61391	-1.85504	-1.36339	-1.52101
UBR4	0.725781	-0.803692	-0.803972	-0.737437	-1.02911	-1.49864	-1.10049	-0.840643	-0.984938	-1.34522	-1.50357	-1.06912
ACBD5	0.246185	0.514802	0.988113	-0.716071	2.18323	2.47512	0.785112	0.589813	1.66265	-0.0222539	0.584123	-0.192932
ATAD3B	-1.57891	-2.91861	-1.7705	-2.64137	-1.573	-1.2535	-1.96484	-1.79741	-1.05115	-1.90169	-1.36947	-1.91434
ATPAF1	-2.22341	-1.29237	-0.371275	-0.613473	-0.583235	-1.50928	-0.979397	-1.00152	-1.48188	-0.206216	-3.13607	-0.216458
H3-2	6.42309	3.58782	5.18477	3.27702	5.17856	2.72625	7.77292	3.295	5.65469	1.66886	5.63119	3.33674
NDUFAF5	-3.08582	-2.66734	-1.98013	-1.06954	-1.39549	-0.905277	-2.25348	-2.13061	-1.28488	-1.75707	-2.69768	-1.56355
SOGA3	-2.72618	-0.593538	-4.68051	0.767359	-0.998192	-0.147577	-1.30242	-0.633091	-2.42784	-0.116428	-3.19704	0.807736
ARFGEF3	-2.03503	-0.0539466	-1.58577	0.120449	-2.61285	-0.781633	-1.1828	-1.29454	-3.08178	-0.031708	-2.04878	-0.120295
LYRM7	-1.04644	-1.48619	0.877425	0.317879	1.70895	0.960611	-0.937558	-0.0389101	0.599258	0.480769	0.0670254	0.570724
EMC10	-1.34387	-3.09783	-2.18566	-2.84933	-3.46164	-3.23204	-1.8287	-2.64461	-1.18523	-3.95282	-1.95296	-3.58222
VPS53	-0.933598	-0.65993	-2.04395	-0.591288	-2.40567	-1.93269	-1.89171	-0.673168	-2.68599	-1.0733	-2.12348	-0.416725
EEF1A1P5	7.45042	5.47146	7.34704	5.32837	6.39537	6.51458	7.2075	5.41581	7.5109	5.31867	6.86688	5.25405
BROX	2.55124	2.07553	1.40126	1.03261	2.84881	2.55419	2.6277	1.733	1.37213	1.2963	1.6614	1.59454
LYPLAL1	-1.31446	-0.683802	-1.99294	-1.24927	0.395396	0.0543967	-1.68126	-0.764183	-1.63865	-0.661708	-0.513282	-1.58239
ECPAS	-0.833293	-1.9484	-0.66739	-1.89786	-1.69049	-2.0017	-1.33258	-1.39689	-1.42549	-2.42838	-2.40005	-2.16557
MICOS13	0.132723	0.726531	0.492001	1.29183	-1.13669	0.155982	0.119777	1.05796	1.34977	0.997008	0.512283	0.903151
FAM91A1	-2.9315	-2.90086	-4.13894	-3.65207	-2.77771	-3.11449	-3.27333	-5.13496	-2.82953	-3.69123	-3.94809	-5.92335
TBC1D9B	-0.928516	-1.06694	-0.361451	-1.5115	-0.957965	-2.63052	-1.72926	-2.02445	-1.30378	-1.58172	-2.47747	-2.52512
MAP1S	-2.52526	-1.12886	-2.11972	-0.884399	-1.51277	-1.23537	-3.47916	-1.6007	-0.861272	-1.68219	-1.14532	-1.94047
TNS3	0.217395	-3.63709	-0.702692	-0.846762	-0.4727	-0.0573769	-0.117736	-1.01364	-0.149053	-1.31052	0.32158	-0.543725
SLFN13	-3.32374	-1.62432	-3.73819	-0.67569	-2.12316	-1.73184	-2.65292	-2.2228	-2.76416	-1.71968	-2.57657	-1.27331
MBLAC2	-2.43633	0.915808	-0.770339	1.50478	-1.19964	-0.37561	-1.94448	0.701598	-0.170121	0.398196	-1.5169	1.10137
ATL3	1.7044	-0.523115	1.43631	-1.69201	-1.48137	-2.84988	-1.17203	-0.723355	-0.643672	-1.75875	0.290411	-2.47384
IQSEC1	-2.46797	0.7142	-3.91	1.46167	-3.44649	-0.485091	-1.98919	-0.256289	-3.29546	0.378668	-1.26952	1.40171
CIAPIN1	-2.81148	-3.07661	-2.79513	-3.48551	-3.69674	-1.21842	-2.57381	-3.50108	-2.36543	-2.25787	-3.06304	-2.96135
PTRHD1	-1.31274	-2.33331	-1.76117	-2.85844	-2.81153	-0.776515	-2.88533	-2.38564	-1.72319	-1.87478	-1.68462	-1.46532
LAMTOR1	0.532192	-0.599306	0.857539	-0.51028	1.7431	1.41283	-0.011728	0.126781	0.429189	-0.201257	0.266364	-0.737476
DHRS7B	-1.68483	-2.84404	-2.40978	-2.49908	-1.14947	-1.28946	-1.95646	-1.71239	-1.45847	-1.28113	-1.40061	-2.43018
TWF2	0.274226	0.358401	1.3285	1.54701	-1.07749	-0.701438	0.252506	0.237162	0.136814	0.515644	0.921856	1.47139
ETFRF1	-2.57076	-4.56271	-2.1479	-3.18714	0.584866	-0.551648	-2.78566	-2.30394	-0.433232	-1.30751	-1.94868	-3.45729
RAB12	-1.33595	-1.27927	-1.58624	-0.587543	-2.91743	-1.59953	-2.86349	-1.51399	-2.01723	-2.23948	-1.89695	-1.01992
SLC25A25	-0.508502	-0.0460806	-0.167195	0.0633988	0.188685	0.417572	-0.982298	-0.280381	-0.242579	-0.358836	-0.0345573	-0.107514
PDE12	0.117464	0.121557	0.0959026	-0.357094	1.43377	0.330072	0.203258	0.334041	0.577705	0.500676	0.334827	-0.291027
SLC25A24	0.909873	-0.824076	2.35926	-0.27665	-3.8366	-2.05143	-2.59518	-0.86267	0.897393	-0.711643	1.99102	-0.257871
HIBCH	0.413237	0.823651	2.12157	0.757547	2.47499	2.22624	0.798918	1.17437	1.19526	0.861394	1.05702	0.71634
TAPT1	-4.08133	-2.46009	-2.35006	-2.71489	-3.861	-2.56815	-2.69506	-2.38953	-3.42335	-3.67685	-2.96847	-1.85461
SLC27A4	-1.99017	-2.02703	-3.40145	-1.32116	-3.35642	-2.32074	-2.31886	-1.72119	-2.65659	-1.55219	-2.25822	-1.10818
CC2D1A	-2.63589	-1.56865	-1.09268	-1.23184	-1.68945	-1.68418	-1.96022	-1.62115	-1.57355	-1.8116	-1.12132	-1.23489
TATDN1	-1.84453	-2.09979	-1.06688	0.554838	-0.00570343	-2.37099	0.44435	-2.18233	-1.96491	-1.20713	-0.673922	-0.920955
C8orf82	-3.34072	-2.83741	-3.08564	-1.71429	0.983459	0.489238	0.488913	0.157302	-0.50587	-3.28379	-1.75777	-1.60687
FAHD1	-0.420518	0.73007	0.785551	1.90185	2.78057	2.83712	0.83956	1.71773	1.32705	1.64882	1.88929	2.48561
MEAK7	-2.32044	-1.60012	-4.15012	-2.39117	-1.87589	-1.99949	-2.24493	-2.56841	-2.6629	-1.01061	-2.1087	-1.91964
PGM2L1	1.73521	1.09552	-0.442576	2.31417	-0.564127	0.875275	-0.160504	1.48507	-1.11019	2.80636	0.81494	1.87927
TTC37	0.0460439	-1.20184	-0.10353	-1.35774	-0.866424	-1.36746	-1.06473	-0.877428	-1.2519	-1.38797	-0.904386	-2.52689
DARS2	-0.83436	-1.10548	0.208654	-0.954577	-0.143727	-0.0561958	-0.592106	-1.58617	0.26937	-0.692891	0.146083	-0.630052
TMEM65	-0.465847	0.366104	-0.0400741	1.81235	2.11966	2.74743	2.17743	1.52946	0.365288	1.57641	-0.314466	1.73204
NCEH1	1.96916	1.09403	0.652993	2.26442	-2.42283	0.0905401	-0.843823	1.27166	-1.02944	1.32184	0.984865	2.12606
LARP1	-1.61872	-1.34147	-0.95141	-0.392626	-2.12193	-0.863232	-1.65748	-0.896674	-0.418737	-0.425971	-1.19203	-1.07538
SLC30A9	-1.2028	-0.353729	-0.097191	0.277398	0.945671	1.06684	0.00231153	-0.481787	0.851354	0.143258	0.0209657	-0.206776
SARM1	-0.442207	-1.6681	-2.20087	-2.01945	0.47814	-0.225535	-0.264914	-0.941387	-0.298557	-1.63389	-1.74468	-1.71138
MTHFD1L	-0.344917	-1.06602	0.00631897	-1.39721	-1.15731	-1.25654	-1.5539	-1.02413	-0.782536	-1.84091	-0.248799	-2.04667
TMEM205	1.05341	-1.54795	0.456226	-1.44804	-0.0612212	-0.941098	-0.600051	-1.79527	0.618275	-1.52701	0.439455	-1.34666
LRSAM1	-2.70538	-1.93409	-2.70383	-1.1853	-2.7565	-1.94766	-2.72565	-2.47607	-3.15512	-1.2487	-2.60401	-1.79724
ENPP6	-0.448328	4.56907	-1.80058	-1.03353	-3.36541	0.478339	-2.74701	3.42993	-2.81627	3.37464	0.379215	0.107247
WDR82	-1.37748	-3.17621	-1.47388	-2.18389	-1.99311	-2.34164	-0.619473	-1.42161	-1.82038	-3.04494	-2.40777	-1.96514
APOOL	-1.57374	-0.992806	-1.83361	-1.76212	-1.81036	-0.715881	-0.94464	-2.57112	-1.14946	-1.20238	-0.485221	-1.73661
PACS1	1.20828	2.50567	0.000245191	3.22595	0.71267	1.9028	0.866032	1.99603	0.137355	2.45473	1.34332	2.91647
HSDL2	0.421782	0.990426	1.97037	1.02718	2.72185	2.77245	0.83956	1.09388	1.46871	1.35931	0.972482	0.728527
TOM1L2	-1.40725	1.6955	-1.75484	1.74139	0.752847	0.725246	0.145135	1.28208	-1.42053	1.74634	-0.186972	1.86846
VPS13C	-0.431666	0.20343	-0.82788	-0.621527	-1.17109	-0.690767	-2.00796	-0.714112	-1.04044	-0.965812	-0.915603	-0.77544
SND1	1.94301	-0.0985654	2.20523	0.379252	0.614947	0.573382	2.10704	0.622074	2.04325	0.782484	1.88929	-0.0982662
MARK2	-1.16125	-0.974521	-2.2449	-0.286154	-2.33152	-2.14689	-2.57678	-1.28031	-3.06635	-0.923357	-2.62242	-0.194604
RUFY3	-0.613766	2.47146	-0.360067	2.26442	2.24411	2.32537	1.70672	1.77785	-0.321369	2.34693	-0.656546	1.91121
SV2A	-4.1155	2.22677	-2.54036	4.06574	-1.92579	1.83316	-0.197317	1.97692	-3.18922	2.74634	0.0630222	3.88464
TRMT10C	-2.15271	-3.57334	0.355827	-2.54652	0.235526	-0.119913	-1.25405	-1.7893	0.363994	-2.89951	-0.201615	-2.31869
BZW1	1.22656	-1.1262	0.367621	-2.0947	0.207655	-0.983968	-0.0900332	-1.05198	-0.765866	-1.81023	-0.437636	-2.20543
ASRGL1	-3.74743	0.62212	-1.18161	1.02394	1.19561	1.84893	0.742884	0.683428	-1.91517	1.03204	-2.22915	0.969076
DHX30	-2.56116	-3.10565	-2.21328	-2.52535	-1.38908	-2.19245	-1.36182	-1.75258	-1.40878	-2.20602	-2.11312	-2.56373
EIF3M	-1.56976	-1.9182	-2.3543	-4.22789	-2.39402	-2.3877	-1.30901	-3.04542	-1.7054	-2.50841	-2.49049	-2.83366
RRAGA	-0.930822	-1.95399	-1.32838	-2.89959	-1.01675	-1.40689	-2.41841	-1.71931	-2.86977	-2.36126	-3.15676	-1.92004
CYFIP1	0.734944	-0.094237	0.43943	-0.291958	0.851837	1.60149	-0.0614295	0.121895	1.29228	-0.527958	1.93468	0.089067
NDUFAF7	-3.83875	-4.09831	-1.39426	-2.24995	-1.9655	-2.08686	-3.60505	-2.15847	-2.8468	-2.58028	-2.10837	-2.79965
COPS6	0.580792	-0.176513	-0.403654	-0.131664	-0.899212	-0.63634	-0.769035	-0.282194	-1.13501	-0.384541	-1.15192	-0.0129561
TAOK1	-2.392	-1.05546	-2.17575	-0.73931	-1.57674	-1.28938	-1.16793	-1.74679	-0.561474	-2.05864	-1.57776	-1.80931
MOB1A	-2.07583	-2.3158	-0.0119261	-4.28526	-1.84602	-1.69387	-1.82335	-1.22097	-1.43112	-1.84979	-1.0621	-1.89787
CHMP1B	-0.135791	-1.74604	-4.23608	-1.32698	-2.89459	-1.57822	-1.49114	-1.76805	-2.34143	-2.37018	-1.54349	-1.62659
ERMP1	-2.45191	-1.12761	-1.80052	-4.27412	-4.1445	-3.59852	-3.26594	-2.86947	-2.79576	-2.51438	-2.92154	-3.27492
MRPL21	-0.197904	-1.11209	0.146329	-0.414892	-0.243344	-0.0751379	0.250739	1.05796	1.19526	-0.469331	0.395231	-0.323579
EFL1	-2.50133	-3.38014	-2.28585	-3.68626	-3.66188	-3.90274	-2.49965	-3.06842	-3.00718	-5.00423	-3.00391	-4.88192
ATG9A	-1.38613	-2.05542	-1.55771	-2.29676	-4.97508	-4.41276	-2.6446	-2.4497	-4.07115	-3.00624	-3.4692	-2.83618
DGLUCY	-0.253432	0.583245	1.76514	2.0945	3.70463	3.70258	1.13995	2.02733	1.49951	2.21005	-1.02755	1.12449
VPS35L	-1.46959	-2.18416	-1.88695	-2.00523	-1.67138	-2.15229	-1.90609	-2.32062	-3.15007	-3.21459	-2.03106	-2.44328
MON2	-1.27613	-0.71108	-1.751	-1.99842	-1.3721	-1.79194	-0.939166	-1.4778	-1.16579	-1.14637	-1.97478	-1.56947
MYH14	-0.600858	0.991756	-2.42687	-0.943121	-1.65534	-1.67713	-0.500824	-0.305232	0.319766	-0.584654	-0.608251	-0.727827
MAVS	-2.40483	-3.68454	-0.933271	-3.67771	-0.924816	-1.07355	-1.70107	-2.18252	0.0150134	-2.50528	-0.303118	-4.54116
CLASP1	-1.32578	-1.82568	-1.3109	-1.12638	-3.22643	-2.24597	-1.18305	-1.66231	-2.98838	-1.39821	-2.70469	-0.85439
DHX29	-3.80269	-4.77435	-3.00337	-5.02514	-4.10191	-4.02542	-6.33887	-4.32317	-3.57131	-5.00439	-3.71855	-5.59336
HDGFL2	-1.87835	-3.33382	-0.583595	-2.88014	-0.176183	-2.51137	0.590077	-2.23145	-2.31627	-1.82517	-2.64911	-2.41252
DCXR	0.296166	-0.0612745	-0.472856	0.470098	1.9691	1.75163	0.0970263	1.23996	0.466746	0.979011	0.00541434	1.18299
GOLGA7	-2.68665	-0.315728	-1.98826	-1.94603	-3.37149	-2.3606	-2.07421	-1.5324	-1.73231	-1.23631	-0.714156	-2.22345
TECPR1	-2.33585	-3.03135	-4.53976	-2.4093	-3.77119	-2.74114	-3.75922	-3.3038	-3.45751	-3.52716	-4.25436	-4.01704
HUWE1	-0.14717	-0.470278	-0.45133	-0.821362	-0.106614	-0.436288	-0.416499	-0.674807	0.179902	-0.61884	-1.31846	-0.777089
TMED4	2.05306	-1.45103	-0.678685	-0.716718	-0.435641	0.0701568	-1.80909	-0.121125	1.73347	-0.474166	1.02139	-0.794316
SCD5	2.2859	0.224042	-1.14076	-0.34829	2.13903	2.53482	2.97646	-0.406179	1.05021	-0.0287261	0.801001	-0.473904
GLRX5	1.35364	1.7536	2.24531	2.28951	3.25006	2.62458	1.3326	2.84262	2.88504	2.23714	1.09178	2.18822
TRAPPC6B	-2.00569	-1.54721	-2.77678	-0.748407	-2.23145	-1.88724	-2.57665	-1.8155	-2.77747	-1.57494	-2.26374	-1.10058
PIP4P1	-1.87114	-3.22832	-2.75819	-1.80623	-2.24889	-2.47913	-2.70096	-2.2322	-3.36971	-4.57138	-3.10748	-2.26209
ISCA2	-2.11741	-2.05006	-2.36889	-0.703884	-0.0425428	-0.0984266	-1.99029	-4.25666	-1.22982	-1.25866	-0.374376	-0.666541
MTDH	0.934744	-0.91676	-0.230678	-0.0935753	0.393563	0.495556	1.48555	0.361485	-0.140152	0.551564	0.772712	-0.769689
MAGI2	-3.65205	-1.31682	-3.59232	-1.75127	-2.49512	-2.4409	-3.94521	-2.26269	-4.62277	-2.08276	-3.48801	-0.865143
KTN1	-2.26274	-1.85009	-1.40501	-1.74867	-0.725867	-1.23488	-0.989034	-0.860006	0.0272119	-0.452497	-0.452239	-2.3232
NLRX1	-1.79452	-2.61428	-1.94693	-3.31861	0.153165	-0.458906	-1.95395	-1.20587	-1.70201	-2.78439	-1.92427	-3.21138
PHLDB1	-3.77541	-1.79272	-1.35177	-3.44848	-2.58707	-2.89209	-0.352945	-2.9398	-1.28024	-2.54304	-1.30007	-4.40787
NT5DC3	-1.81414	-0.361027	-1.39336	1.60146	-0.107068	-0.689222	-0.82622	-0.0225398	-1.19372	0.317329	0.141666	1.00322
ALYREF	-3.10899	-1.92109	-1.96081	-2.42072	-2.07716	-0.555931	0.97949	-2.31955	-0.583331	-1.7999	-0.90303	-1.20261
CAND1	2.29282	2.87636	2.08523	3.06574	3.10661	3.35604	2.85946	2.95104	2.68516	3.18244	2.29441	3.19689
HOOK3	-0.416012	-0.216153	-0.575222	0.663738	-0.255811	0.476306	0.425742	-0.1414	-0.33427	-0.167097	-0.0710642	0.0217216
BPHL	-0.640397	-1.05356	-0.76103	-0.622843	0.827374	0.168928	-0.646691	-0.858069	-1.27451	-0.950147	-1.76096	-0.854054
ATCAY	-2.44308	-0.295688	-2.49297	0.153027	-2.07945	-1.18059	-2.17431	-0.717694	-3.16614	-0.349112	-3.4248	0.514539
CARM1	-0.666155	-1.57813	-1.36082	-1.55641	-3.85155	-2.65461	-2.70111	-2.40684	-1.72954	-2.04446	-2.41728	-1.72694
NIT1	-0.835639	-0.207812	-0.6138	0.616437	0.645387	0.533381	-0.242043	-0.15459	-1.54632	0.524233	-0.661085	0.669644
NDUFA11	-2.49629	-0.138307	-1.83702	0.430658	-0.931992	-0.0644568	-3.45012	-0.0115522	-0.729193	0.610979	-0.840104	0.379944
STX12	1.64074	2.21303	0.806947	2.43902	0.838319	1.24423	1.94265	1.50299	1.96448	1.73688	2.23344	2.24781
ECHDC2	-2.02492	1.20611	-0.134077	1.82385	-1.04299	0.129585	-1.5106	1.02112	-2.16126	1.41969	-0.417577	1.67116
HOMER1	-3.24124	0.340937	-2.77764	1.78908	-3.5777	-1.5392	-2.15071	-0.231176	-4.39556	0.33246	-1.90828	1.79046
C2CD5	-1.26117	-1.14826	-1.95879	-0.0191539	-1.9052	-1.0636	-0.96569	-0.740661	-0.812599	-1.02128	-1.33677	0.11902
CAMK1D	-0.651953	0.158113	-2.8237	0.980838	-1.40599	-0.0595534	-2.08584	0.195327	-2.99163	0.622093	-1.91463	0.657993
TRAPPC5	-1.53314	-1.6715	-1.53134	-2.01892	-2.69317	-3.83051	-2.437	-1.67056	-3.24702	-3.11822	-2.54023	-2.27988
ARMC8	-1.45156	-2.02897	-2.20568	-1.60333	-2.68016	-2.81715	-2.60395	-2.34728	-2.56232	-2.07604	-3.2293	-1.54748
PLD3	0.216388	0.794223	0.533474	1.51899	-1.54047	0.0485669	0.427568	1.22923	0.498909	1.16137	1.6614	1.49968
ANKMY2	-3.13732	-2.43942	-5.17587	-1.98085	-3.9914	-2.36972	-4.36994	-2.54284	-2.87513	-2.29092	-4.44497	-2.6033
NUDCD3	-1.77241	-1.36588	-2.53377	-1.35629	-3.05989	-2.20617	-2.18463	-1.2014	-2.17846	-0.907431	-2.14431	-1.63157
MMAA	-2.3363	-2.75365	-0.672961	-1.97923	-0.279124	-1.33184	-2.27897	-1.64999	-1.11484	-2.41966	-1.40288	-2.36629
NAXD	-1.58165	1.04383	0.252258	1.03764	1.01175	1.45465	1.32308	1.11734	-0.309583	1.17545	-0.660726	1.00967
WDFY1	-1.21429	-0.766331	-1.8409	-0.491272	-1.95976	-2.00976	-1.3398	-2.23201	-2.4869	-1.15027	-1.76651	-0.701598
TEX2	-3.21045	-2.46804	-5.4458	-3.77728	-4.56195	-4.75922	-3.47178	-3.87518	-4.65372	-4.52799	-3.47617	-4.09114
LRRC8A	-1.88911	-0.699402	-1.22911	-0.373873	-1.69891	-0.427877	-0.891718	-0.815331	-2.33466	-0.971173	-1.85156	-0.32941
DNAJC10	-0.407682	-2.95318	-0.84907	-3.57236	-5.02089	-3.30708	-2.99334	-3.31109	-1.05646	-2.44903	-1.08642	-3.26832
RHOT1	-1.78311	0.465132	-1.39119	0.50581	0.760689	0.222541	-0.268206	0.849641	-0.454568	0.705027	-0.0819544	0.516592
SIRT2	0.760077	5.69797	0.821729	3.03144	0.567314	1.43389	1.56849	3.85139	-0.102118	4.59224	1.82875	2.69582
PNPLA6	-1.01953	-1.12315	-1.3625	-1.39926	-1.41402	-1.1403	-2.17141	-1.20008	-1.55429	-2.24635	-1.42113	-1.24013
SUPV3L1	-2.60344	-1.76565	-1.28874	-1.9546	-0.771233	-0.698786	-0.584504	-1.51979	-0.650401	-0.953017	-1.69741	-2.55157
EXOC8	-3.1153	-2.08866	-3.35126	-1.4836	-3.37769	-2.46262	-3.38964	-2.89133	-3.10833	-2.52982	-2.91441	-2.02857
THNSL1	-3.72149	-1.84084	-1.46581	-0.158047	0.233705	0.484178	-1.55905	-0.987045	-1.41036	0.0706189	-0.964201	-0.201464
ALDH16A1	0.251389	-0.701727	0.49081	-2.61606	-1.61119	-2.96273	0.13656	-1.9471	0.792047	-1.73009	-0.413041	-2.34544
ABI1	-1.59476	0.546609	-2.33117	1.27234	0.362961	1.09355	-0.00675752	0.292335	0.37715	0.191819	0.0628236	0.742146
VKORC1L1	-0.355714	-3.20964	-2.50825	-3.17944	-2.50593	-3.06103	-2.75977	-2.01069	-1.91125	-2.798	-2.31206	-3.18963
FCSK	-4.51574	-3.79028	-3.82987	-2.19762	-3.18494	-4.58893	-4.63715	-4.28933	-2.89391	-3.48437	-4.27365	-4.68657
SPART	-1.35949	-1.10606	0.0419006	-0.120274	-0.954162	-1.26557	-1.1669	-1.61869	-1.71485	-1.69095	-2.37626	-0.779419
CEND1	-1.68883	1.62461	-1.58958	2.79493	1.05317	2.40218	0.137636	1.92469	-6.40359	2.96468	0.493865	3.51362
RPTOR	-1.7822	-1.84691	-2.4136	-1.45158	-1.49615	-1.75399	-1.97479	-1.6056	-1.31526	-1.58768	-1.7728	-1.4322
CCAR2	-2.26883	-2.72978	-2.77087	-4.98287	-1.14637	-2.36005	-0.175175	-1.02964	-0.964266	-1.27709	-1.73753	-3.18054
NDUFAF2	-1.33059	-0.458642	-1.16669	-0.738593	-0.436608	-0.629713	-2.72396	-0.55206	0.903407	-0.239215	-0.947082	-0.202271
VPS52	-0.464246	-0.875302	-1.42918	0.371575	-2.03682	-0.560248	-1.10763	-0.872863	-1.07529	-0.252224	-0.684728	0.0525751
LRRC47	0.153773	0.914921	-0.27099	0.849317	-0.374307	0.507233	0.955037	0.648505	0.852047	0.961704	0.124755	0.447922
ARMC10	0.394796	0.680546	0.727762	1.10181	0.554699	0.580758	-0.121885	0.483089	1.19526	0.56984	0.81494	0.958867
GHDC	-2.32462	-2.24228	-2.77349	-4.29791	-2.47916	-2.49498	-2.50799	-2.73852	-2.76623	-3.21669	-1.63986	-3.37914
ABHD12	-0.798925	-1.55593	-1.9459	-1.37849	-2.05842	-2.23197	-1.36705	-1.79375	-1.96518	-1.70068	-0.81496	-1.11541
GPD1L	-1.7699	0.341882	-0.169649	1.13532	-0.820802	0.477122	-0.795366	0.877386	-1.32642	1.20319	-1.49951	1.64607
PLCD3	-1.52628	-0.0185422	-3.22258	-1.81719	0.674646	1.36976	-0.205001	-0.831895	-0.501585	-1.17168	-0.92876	-0.824644
CADM2	-1.46169	3.96715	-1.96638	4.60146	2.03949	3.46492	2.19841	3.15466	-0.778819	3.67134	1.54077	4.60108
VPS8	-1.98502	-3.27995	-4.09514	-2.65085	-2.99151	-3.61203	-3.58511	-2.90222	-3.52946	-3.51023	-3.10878	-3.0375
PALS1	-3.01656	-2.11478	-2.46545	-3.4422	-3.23077	-4.12886	-3.59026	-3.44667	-2.17673	-2.97954	-5.4201	-3.32944
D2HGDH	-2.40622	-2.08541	-2.3126	-0.607933	-0.68536	-0.451464	-2.4789	-1.49398	-1.53879	-2.01758	-2.43509	-1.05008
TOMM5	0.31574	-1.81629	1.57905	-0.155296	0.0235323	0.0813913	-0.83274	-0.148226	1.13113	-0.854681	0.288564	0.335321
CBR4	-1.32952	-3.08985	-0.410525	-3.10468	-1.11937	-0.296539	-3.04481	-2.93924	-2.37412	-3.43681	-1.28634	-1.91475
DCLK2	1.09973	-0.128579	-0.234968	1.12539	3.04976	3.74322	1.87257	0.731332	0.516503	0.352597	0.566833	0.806242
SMIM20	-0.673873	0.463889	1.68969	0.885794	2.27944	2.76831	-0.140351	0.192359	0.609607	-0.791523	0.758357	-1.50049
MINDY1	-2.35095	0.41099	-2.42221	-3.03078	-2.35697	-2.42505	-1.41368	-2.11667	-2.97506	-0.967513	-3.32147	-2.97672
CISD2	-0.543846	-1.20459	-0.911657	-0.796824	-1.53125	-1.76209	0.136218	-0.188509	-2.0147	-0.389622	-1.60903	-0.554557
ATPAF2	-2.52187	-3.91701	-1.68408	-3.37292	-0.550106	-1.18314	-1.72868	-1.48534	-0.913061	-2.66544	-0.993069	-3.34235
TTC9C	-4.19378	-2.76808	-2.58664	-3.4669	-4.30558	-3.00827	-2.55768	-4.37018	-4.65197	-3.87494	-3.0447	-2.65645
ARFGAP2	-2.75196	-3.01955	-2.3716	-1.41576	-2.39678	-2.24709	-1.40475	-2.14681	-2.99839	-2.29673	-3.87644	-1.72775
METTL13	-2.44943	-4.87091	-3.11889	-5.2646	-3.26814	-3.90816	-3.46594	-2.78746	-4.30759	-5.10648	-4.28442	-5.15084
ARFGAP1	-1.06814	0.487249	-0.935892	1.30783	-1.30284	-0.981345	-1.47716	-0.107957	-1.38328	0.613874	-3.2459	1.38376
EMC1	0.729562	-1.25543	0.0554445	-0.680275	-0.802574	-0.353288	0.0498861	-0.433708	0.113772	-1.33463	-0.171713	-1.16067
PTGR2	0.495193	0.570157	-0.146708	0.347593	1.73464	0.891458	-0.0177704	0.698725	-0.587184	0.225126	-1.96275	-0.417074
ENAH	-2.25276	-1.83894	-1.61767	-2.82883	0.00176278	-0.113388	-0.57938	-1.70416	-1.33385	-2.42953	-2.26133	-2.09853
MRPL43	-2.04527	-5.08493	-1.31677	-3.46861	-1.05531	-1.68199	-0.961537	-1.58011	-0.476831	-3.61162	-0.705988	-2.55353
LRRC57	-0.53368	0.034372	-0.306458	1.28072	-1.28565	0.81827	0.502744	0.400165	-0.121119	0.320828	-0.393021	0.744502
GATD1	-2.93763	-1.04798	-0.95173	-0.273692	-1.73692	-1.54553	-1.91792	-1.85209	-0.838732	-0.358264	-0.882266	-0.414136
NHLRC2	-1.97542	-2.31517	-1.16996	-3.76349	-0.431792	-2.68144	-1.67209	-1.51338	-1.27826	-2.70753	-2.31816	-3.72926
SUMF2	0.894309	-2.00159	0.0764124	-2.07637	-1.63866	-1.23488	-0.75811	-1.10229	0.993622	-2.40612	0.921856	-1.44898
PCYOX1L	0.0810706	-1.33399	-1.60163	-0.673924	-1.60306	-1.10451	-1.62332	-0.95253	-1.33834	-0.779885	-1.37737	-0.912595
RDH13	-2.00987	-1.22241	-1.09667	-1.05638	-0.679608	-0.928415	-2.01499	-0.594966	-0.382129	-1.835	-0.814247	-1.07954
HSD17B11	1.88924	-0.711421	0.250705	-1.71017	-0.433309	-1.17574	-0.186148	-0.832767	0.642869	-1.18461	0.959991	-1.99605
TXNDC5	1.07357	-1.40578	1.48175	-1.75023	-1.36173	-1.94453	-0.578256	-1.54211	0.864245	-1.68774	1.50682	-1.60205
SCCPDH	1.2997	2.0831	2.27788	1.41932	2.11315	1.94008	1.4334	1.9705	1.79271	1.83768	1.54077	2.08931
RETREG2	-0.897606	-1.34315	-2.43303	-1.43243	-2.25169	-2.81068	-2.59583	-1.14847	-4.35689	-2.17919	-7.00305	-1.02214
SERBP1	-1.94225	-0.77844	0.331442	-1.67135	-0.381842	-1.33584	0.798918	-0.410082	0.0464439	-1.00618	-0.235976	-1.92062
NECAP1	-1.38071	1.26056	-2.13046	2.43153	-1.13427	1.13272	-0.456214	0.970495	-2.48197	1.56576	-0.924649	2.28891
PDPR	-0.823472	-2.28045	0.512662	-2.26827	0.844739	0.261019	0.0591831	-0.691027	0.304585	-1.25237	0.12096	-2.46011
NAXE	-0.0779688	1.49436	1.68969	1.7773	1.93258	1.69169	1.32308	1.63887	2.09123	2.21687	1.08029	1.26928
MROH1	-0.997175	-1.16208	-3.05147	0.0122625	-1.06763	-1.23648	-0.812422	-0.413591	-2.31357	-0.722251	-1.34367	0.0288284
CHDH	0.404708	0.908819	-1.19833	-0.382292	2.14543	2.22624	0.812593	0.849641	1.15712	-0.453714	1.39063	-0.195869
ABCF1	-0.891306	-1.67307	-1.03967	-2.3263	-1.20282	-1.71103	0.153506	-1.63456	0.0551686	-1.52881	-0.997467	-1.82523
MCU	-2.20595	-1.13503	-1.33392	-0.94387	-0.101663	-1.01529	-1.1412	-1.84972	0.756705	-0.840245	-2.33589	0.0162998
PIK3C3	-1.51424	-1.49431	-2.05332	-1.98359	-1.94062	-2.46739	-2.67401	-2.15122	-1.77809	-2.05447	-2.56374	-1.37248
APPL2	-0.675455	-0.996115	-1.54818	-2.09056	0.191557	-1.02699	-0.560692	-0.945751	-0.494663	-1.99344	-0.558897	-3.0789
LPCAT1	1.59669	-0.795926	0.640841	-0.21517	1.11966	0.519933	-0.891682	-1.62491	1.84162	-0.611436	0.675407	-0.450398
SYNE1	-2.78981	-2.13088	-0.704619	-1.52127	-1.3839	-2.19453	-1.84636	-2.40617	-2.08313	-2.34202	-2.94051	-1.03318
ABHD11	0.447044	-0.488806	0.785259	-0.702987	0.920737	0.249673	-1.27918	-0.512625	0.814186	-0.423165	0.270195	-0.428276
CMAS	-1.88119	-2.51158	-5.17567	-1.80697	-3.21042	-2.63168	-1.5214	-3.71828	-1.59903	-2.26623	-2.65956	-2.46246
CADM4	-1.51121	3.02923	0.124134	1.65392	0.570269	0.794737	0.942653	1.91133	-1.28675	2.00465	-0.414738	2.02263
PLBD2	-0.987673	-1.49682	-1.58248	-3.24748	-0.571973	-2.22569	-3.8521	-1.3935	-0.652152	-1.71461	-1.52695	-3.11649
COQ8A	-1.53245	-1.89116	-2.35353	-1.50649	0.214687	-0.766664	-1.94617	-1.43196	-0.605311	-1.36211	-1.39386	-1.93772
SCAMP5	-2.15155	0.943784	-2.69865	2.46128	-2.28285	0.339182	-0.838628	0.821352	-3.90457	1.34693	-0.637052	2.61408
WDR48	-2.32125	-0.562252	-2.10359	-0.157934	-2.02423	-1.07894	-1.81917	-1.1129	-2.22374	-1.20494	-1.92574	-0.443089
NPLOC4	-2.35592	-1.91783	-2.01233	-1.82369	-3.02745	-2.41952	-2.30987	-2.10045	-2.54583	-2.46895	-2.36165	-2.68302
STOML3	4.00331	1.7818	2.42472	1.07008	-0.691654	-1.14043	0.497826	1.89785	-3.28381	0.235344	-2.22993	1.22952
GDAP1	-0.730503	2.72967	-0.873675	3.306	2.12615	2.80918	0.577277	2.49853	-0.893707	3.18939	1.09178	3.58137
ITFG1	-1.59078	-1.65931	-2.43137	-0.623793	-1.39779	-1.53028	-3.79708	-1.27016	-2.37428	-1.516	-2.75577	-1.27202
UBA3	0.0972365	-0.220778	-0.347995	-0.527431	-0.300472	-0.34749	-0.711594	-0.428565	-0.88779	-0.01504	-0.94051	-0.300552
PRXL2B	-1.99735	-1.14379	-2.5999	-0.359516	-3.91749	-2.12639	-1.50195	-0.504574	-3.21755	-1.05636	-3.51941	-0.537261
TMEM167A	-1.05639	-3.85131	-1.22274	-2.3653	-3.18554	-3.1596	-1.83937	-2.14294	-2.50808	-5.17657	-1.66651	-3.19058
PIP4K2C	-0.891155	0.562037	-1.88568	0.650541	-2.19978	-0.74036	-1.68274	-0.396984	-3.02988	0.137207	-1.70611	0.75483
TBC1D15	-0.828215	-2.26785	-1.38354	-1.09223	-0.846126	-1.33705	-1.16945	-1.25663	-1.7325	-1.7823	-2.24945	-1.88801
RDH11	2.37987	1.43641	1.31601	1.95509	1.39134	2.09355	2.04467	1.05796	2.37213	1.57641	1.801	1.98311
NT5C	-2.0259	-1.09568	-2.98533	-2.81435	-0.557311	-0.514139	-0.630137	-0.941145	-2.68146	-1.82692	-4.35868	-3.49238
STT3B	1.36682	-1.67164	0.961845	-1.36242	-0.594714	-0.694364	-0.138921	-0.944692	0.243936	-1.61668	1.10319	-2.0974
PNPT1	0.290593	-0.711211	1.00428	-0.868511	1.50516	0.71283	0.3629	-0.0912968	1.59769	-0.388089	0.382181	-0.725369
PREX1	-0.161486	-2.34055	-2.19878	-2.81576	-1.27297	-1.93498	-2.16464	-1.37109	-1.22077	-2.86726	-2.14219	-3.22272
SFXN5	0.138788	1.13484	-0.784694	0.66776	2.54925	2.77245	-0.218274	0.904607	-0.743801	1.0018	0.298819	0.73663
DMXL2	-3.03597	0.259737	-2.82531	1.67946	-3.21785	-0.186512	-2.9619	-0.0585248	-2.57056	0.672439	-2.34028	1.72007
GNPDA2	-2.64853	-1.8906	-2.47626	-1.37351	-0.388249	-0.902962	-1.71466	-1.25462	-2.53091	-1.73885	-2.25224	-1.48819
DTD1	-1.84729	-0.346614	-0.678745	0.982185	-0.763584	0.224054	0.151371	-0.849816	-0.278529	0.850562	-1.28626	0.344194
SCFD2	-2.41952	-3.71741	-1.58865	-1.87621	-2.55753	-2.8277	-2.65318	-3.08001	-2.47216	-2.62894	-2.42998	-2.91219
RAB2B	-1.40253	-0.641345	-1.18493	0.749753	-1.53584	-0.120049	-0.537777	-1.1125	-1.53911	0.147959	-1.57732	0.527954
TGFBRAP1	-1.55597	-2.42717	-1.62142	-2.86377	-1.38721	-1.32453	-1.3053	-2.21612	-1.44013	-3.0598	-1.65503	-1.87865
PTPMT1	-1.40874	-2.07156	-0.511205	-2.25595	1.54442	1.69169	-2.34	-0.703164	-0.850898	-1.36453	-0.62401	-1.45963
PDCD6IP	2.25079	1.50567	2.13586	1.64098	0.530606	0.547482	0.930162	1.20753	0.699593	1.34693	1.26425	1.52743
BRK1	-0.99054	0.60138	-0.940219	1.62793	1.29103	1.46492	0.0735136	0.681153	1.36099	0.799316	1.04524	1.24328
THEM6	-1.23664	-2.48191	-2.3124	-2.25335	-2.29112	-2.1645	0.291362	-1.77899	-3.25675	-3.80716	-3.29176	-2.5778
PRUNE2	-2.51609	-2.77079	-2.97931	-0.381953	-3.38654	-0.975413	-4.1799	-2.27911	-2.33471	-1.21575	-2.03391	-0.774038
DCAKD	-0.0973712	-1.10553	-1.22392	-0.667001	1.01175	0.421614	0.523577	-0.62942	-0.748267	-1.16022	-0.36575	-0.967426
NUDCD2	-0.95907	-1.10279	-1.56098	-1.8994	-2.2242	-2.04927	-1.41645	-2.47858	-1.10065	-1.6218	-2.91698	-1.87412
SCFD1	-1.86474	-2.40276	-1.95831	-1.70694	-2.07647	-2.37964	-2.32934	-2.397	-2.22839	-2.19633	-2.62608	-2.693
TRAPPC12	-2.97546	-3.20286	-3.65035	-3.24488	-4.47584	-4.8289	-3.62499	-3.56125	-3.92147	-3.61701	-2.46738	-3.23208
UBLCP1	-1.9882	-1.84459	-0.796141	-2.02282	-1.13533	-2.34795	-0.819657	-1.40291	-1.42872	-1.92545	-1.39102	-3.05696
SPRYD4	-0.746854	-1.20444	-1.20681	0.012367	0.0524597	0.593833	-1.46899	-0.951978	-1.03052	0.0707996	-0.893034	-0.406357
MAIP1	-1.07862	-1.45818	-0.840868	-0.255848	-1.27289	-1.25559	-1.82898	-1.63878	-0.913586	-0.711172	-0.723531	-0.308187
PSPC1	-3.58487	-2.96817	-2.726	-1.87128	-2.10955	-2.29302	0.325944	-1.69343	-3.40603	-1.10454	-4.08234	-1.66793
ATL1	-0.112263	2.42454	-1.71478	3.04132	-0.958453	1.26788	0.0711104	1.76305	-1.68572	1.98879	-0.281523	2.95784
MADD	-4.25589	-0.855553	-4.51359	0.15271	-3.71608	-1.2875	-3.06701	-1.35123	-3.08376	-0.624965	-3.0459	0.0397781
BRI3BP	-1.35612	-3.18257	-2.3365	-0.650523	-2.85008	-1.91181	-3.10067	-2.19706	-3.05077	-1.90538	-2.29794	-0.929725
LZIC	-3.31379	-0.240747	-1.11309	-0.944002	0.0841232	-0.996148	0.373455	0.412146	0.120711	-0.295987	-0.599051	-1.04183
IRGQ	-1.2493	-0.301427	-0.865167	-0.586989	-3.28617	-1.52888	0.198473	-0.576153	-0.380124	0.537217	-1.84452	-0.627266
DDX1	0.583984	1.26056	0.600632	1.05206	1.01175	1.19573	1.47699	1.45776	0.53434	1.74634	0.758357	1.14426
HSD17B8	-1.86004	-0.684913	-0.770595	-0.933815	0.596054	0.634043	-2.449	-1.63114	-2.12838	-1.55678	-2.05334	-2.1042
FAM3C	0.125849	-1.21519	0.0589509	-0.841966	-0.581298	-0.232593	-0.321263	-0.100379	0.434818	-0.0919376	-0.664326	-0.26233
PSMF1	0.000439722	-0.416807	0.430219	-0.849257	-0.65591	-1.03195	-0.462278	-1.05615	-1.20221	-1.07195	-1.60036	-1.92872
TM9SF4	0.315321	-3.17515	0.176347	-1.26516	-0.717451	-0.479299	-3.58984	-1.92908	-0.249898	-1.64961	-0.626856	-2.01608
MRPS27	-1.50065	-2.9561	0.0460754	-1.69001	0.180377	-0.112798	-0.72028	-1.19398	0.1006	-0.407848	-0.0785488	-0.718783
AP3S1	-3.97151	-2.45679	-1.90184	-1.09907	-3.31505	-3.00138	-2.93942	-2.50776	-2.08713	-2.16366	-3.76289	-1.91596
SLC9A6	-1.80669	-0.356529	-2.83378	0.300839	-1.57433	-0.753809	-1.59481	-0.646122	-2.42154	-0.666189	-2.06181	0.673558
NDRG1	1.2859	2.42454	1.63039	0.799591	-2.14533	-0.0526351	0.798918	0.9445	1.84162	1.2963	0.828746	0.6811
HSPH1	0.668174	2.28703	1.26494	3.03144	0.60096	1.83316	1.03887	1.74057	0.575922	2.78816	1.28443	2.80753
SEPTIN8	1.25788	3.6781	1.84556	3.5119	2.22611	3.0702	2.12907	3.00234	1.8255	3.14716	2.68815	3.63016
MYO18A	-0.805419	0.612103	-0.140229	0.380066	-1.12877	-0.200338	-0.0227061	-0.297437	-1.00276	-0.0786568	0.0615333	0.2652
GCN1	1.27196	-1.00773	0.452696	-1.52507	0.052525	-1.07371	1.26458	-0.806064	1.50964	-1.41996	0.123248	-1.22307
SORL1	-1.73878	-1.8542	-0.465109	-1.95179	0.171256	-0.124066	-1.5234	-0.90947	-0.370637	-1.14217	0.18261	-1.42098
RABGGTA	-1.74934	-1.79008	-3.92208	-2.18086	-3.19027	-2.66546	-3.90133	-2.01805	-3.60672	-1.63684	-2.78779	-1.69636
TFG	-0.623431	1.10966	1.30341	1.47636	1.43377	1.43389	1.55228	1.23996	0.869032	1.27031	0.869388	1.33816
HTRA1	2.43095	-1.54922	-0.60661	-2.87648	-0.810007	-2.45295	-4.87379	-0.933966	-1.08001	-2.68421	-0.590658	-2.05946
ARPC1A	0.0809811	1.16388	1.10531	1.66675	1.17074	1.11978	0.484481	0.9445	0.125828	1.23042	-0.114924	1.58137
HDAC2	-1.39536	-2.10852	-1.25593	-3.24099	-1.10558	-1.3755	1.62383	-1.64006	-0.347371	-1.82354	-1.46688	-1.70376
STAM	-3.23027	-0.850177	-2.44543	-0.884497	-1.56861	-1.28292	-1.7332	-1.15893	-2.84426	-0.452121	-1.88713	-0.687043
GGH	2.53965	-0.0774506	3.22874	-0.181126	2.79692	1.05329	1.92388	-0.395446	2.68068	-0.674855	1.84242	0.0108969
NRCAM	0.468229	2.30657	-0.824192	3.04624	1.6651	2.65629	0.463765	2.05188	-0.57812	2.65887	-0.0299206	3.05159
DDX17	0.12295	-0.901302	-0.482818	-1.96309	0.0893438	-0.809955	1.64691	0.142105	-0.0844392	-0.874444	-0.550295	-2.32271
OSTF1	-0.760008	0.0133372	0.124773	-1.24634	-2.11983	-2.77925	-2.92575	-0.927408	-0.69936	-0.749745	-0.280559	-1.384
UFD1	-3.50484	-0.574978	-1.81057	-0.666679	-0.7742	-1.13724	-0.647859	-0.863533	-1.69823	-0.732659	-2.23688	-0.728483
GLG1	-0.352865	-2.08221	1.23871	-0.400711	0.110928	0.257104	-1.18736	-0.256147	-0.686229	-0.221741	0.65075	-0.890457
UPF1	-0.97189	-1.35938	-1.15555	-1.42898	-1.254	-1.09024	-1.58151	-1.36337	-0.72786	-1.568	-1.29085	-1.91877
COPS5	0.422872	-0.137564	-1.36234	0.0421908	-0.580268	-0.822842	-0.81006	-0.46286	-1.31994	0.0850456	-0.971686	-0.477881
RAB8B	1.99485	0.687439	-1.92945	0.888617	-0.50311	1.15826	1.06195	0.592869	1.60715	-0.271589	0.772712	1.37929
KHSRP	-0.425198	-1.57935	-0.0136877	-0.923299	0.235265	-0.689846	2.46405	0.363772	0.828636	-0.0233628	-0.176153	-1.01026
GCDH	0.385849	0.271268	2.39533	1.19257	3.73676	3.36429	2.12359	1.72538	2.2805	1.53334	2.51964	0.579328
TNPO1	1.07489	-0.234607	0.360676	-0.548774	1.17074	0.412486	0.614195	0.157157	1.55922	-0.231072	0.111612	-0.213695
ARHGEF2	-1.59348	-0.362187	-1.4007	-0.0854281	-2.5278	-2.06518	-1.31652	-1.0827	-0.147188	0.0904963	-1.32313	0.154573
USP9X	-0.0164613	-0.892144	-1.03018	-0.499782	-0.956172	-0.676048	-1.14378	-0.906335	-0.310491	-0.828012	-1.3426	-0.7287
USP7	-0.606424	-0.838586	-1.83078	-0.572702	-1.23892	-1.42275	-0.673793	-1.15454	-1.77738	-1.11604	-1.81082	-0.811439
CUL5	-1.38973	-0.275597	-1.21843	-1.01359	-1.16224	-1.02664	-1.24096	-0.717669	-2.17099	-0.899124	-1.17167	-0.721641
ATP6V0A1	0.823558	3.24038	0.127535	4.67312	-0.272553	2.48524	0.917562	2.8705	-1.37753	3.46049	1.59832	4.80753
PHKB	-1.38892	-1.33025	-1.80408	-1.72228	-1.496	-1.61962	-1.83204	-1.45325	-1.86014	-2.65976	-0.924195	-1.98828
SCAMP4	0.295259	0.669604	0.796373	-0.0761125	-0.424075	0.344168	-0.220618	-0.208523	1.47905	0.0896581	0.577764	0.215883
MYDGF	0.821032	-0.31949	0.996372	0.114882	-0.283112	-0.212392	0.109785	0.110194	1.65355	-0.218572	1.3999	-0.353018
YIPF5	-3.45045	-2.97527	-1.13896	-2.46348	-3.58925	-3.46474	-2.27946	-3.71133	-1.83918	-3.76836	-2.33911	-3.24007
PIGT	-1.84477	-3.8792	-2.46824	-4.86335	-4.08503	-4.78889	-4.75195	-3.93819	-3.20558	-4.69598	-2.94126	-5.56114
IGSF8	-1.07795	4.64778	-1.53864	4.75796	-0.672613	2.83316	0.0061751	3.31543	-0.58956	4.49738	1.16978	4.76301
WBP2	-1.55556	-0.909485	-1.78064	-0.12041	-0.774321	-0.66749	-2.23446	-0.828655	-2.87627	-0.0852299	-0.980033	0.0560577
NCLN	0.484172	-1.95816	-0.145156	-0.735857	-0.99936	-0.486361	-0.863964	-0.147896	0.280453	-0.615822	0.997144	-1.04133
ERGIC1	0.999987	-3.22259	-0.0206827	-4.0065	-0.861608	-2.05918	-0.890525	-1.63342	0.0675271	-6.03969	-0.695382	-4.01698
TBRG4	-2.22693	-2.73691	-0.992419	-1.92051	-0.793661	-0.804276	-1.15325	-2.42617	0.054444	-1.81174	-1.31186	-2.28772
FAM162A	1.01394	1.24714	1.50394	1.21837	2.7431	1.66522	0.559355	1.34305	1.85756	1.9068	0.477819	1.51362
CCDC47	-0.261948	-2.9765	-1.11029	-3.16937	-1.9418	-2.52545	-1.66597	-1.73186	-1.09364	-2.73273	-1.04242	-3.20005
MRPL24	-1.69833	-4.89961	-0.860968	-4.26297	-1.01615	-1.24279	-0.980028	-2.94874	-0.412388	-2.55103	-0.678176	-2.47159
EXOC4	-1.36975	-1.94376	-1.4962	-1.4298	-1.68392	-1.93998	-1.81112	-1.67051	-2.07986	-2.60231	-1.92215	-1.75453
ISOC2	-2.53136	-1.02457	0.395913	-0.264066	0.468704	0.343104	-0.736972	-1.01519	1.8092	-0.464469	-0.267451	0.7403
FERMT2	1.16687	-0.305515	-0.293174	-0.468816	1.27944	0.88128	1.15076	0.0524802	0.202261	-0.967376	-0.413106	-0.43018
FUBP1	-2.49998	-1.81538	-0.806674	-2.13129	-0.827994	-1.3312	0.703955	-0.699348	-1.9858	-1.9626	-1.88983	-2.34635
SLC25A46	-2.99381	-0.697647	-1.27736	-0.000429678	0.000981202	-0.400511	-2.26451	-0.644851	-1.01818	-0.509948	-1.84342	0.0302177
LRRC59	0.239708	-0.468709	0.738862	0.263951	0.668069	0.633451	1.08467	0.411814	1.55922	0.133477	1.61435	0.126648
VTI1A	-2.8357	-2.52359	-3.27204	-0.00429906	-2.32386	-1.89921	-3.02879	-1.89876	-5.22661	-1.14612	-2.65737	-0.449181
PBXIP1	0.735374	0.844703	0.773304	-1.07738	-1.50801	-1.42752	-2.44434	-1.30434	-1.55542	-0.862822	-0.0503331	-0.426167
MCUR1	-1.51542	-3.89789	-1.4166	-2.46227	-1.21765	-1.82928	-3.22559	-2.69652	-2.08913	-4.16978	-1.7205	-3.20552
VPS33A	-0.129446	-0.460874	-1.33103	0.296043	-0.328878	-0.992243	-0.301731	-0.0049063	0.130999	-0.549817	-0.450361	-0.462316
AIDA	-2.9199	-2.6458	-3.5432	-2.4918	-2.02033	-2.45707	-2.84591	-2.52466	-1.60106	-3.62412	-3.17119	-2.94533
ARL8A	0.900617	1.49436	0.486077	1.30309	1.19561	0.95279	0.517393	0.835566	-1.41056	1.44314	0.541975	0.842468
TAMM41	-2.29232	-0.717839	-0.284303	-0.148976	-0.210065	-1.12875	-0.182798	-3.36128	-0.0690036	-1.69434	-0.807701	-0.686253
FAM136A	-3.06045	-1.35644	0.260318	-0.495541	0.135811	-0.305535	-0.521116	-1.07544	-1.18799	-1.19161	-0.971289	-0.147597
EFHD2	-1.15375	2.06791	-0.442169	2.23889	-0.960128	1.32537	-0.513602	1.46692	0.218618	2.07391	0.176221	1.63336
GALM	-1.0268	-2.23606	-2.21983	-2.39794	-2.9676	-2.03565	-2.11438	-1.56084	-1.21037	-2.90077	-1.59691	-3.16866
ACSF2	-3.17268	-2.87164	-0.929786	-2.95453	-2.02632	-2.47727	-1.21478	-1.65467	-0.558133	-1.86593	-1.34122	-2.38665
ISOC1	1.27196	0.975973	1.88837	0.83908	0.906748	0.917655	1.15076	1.09388	1.10465	1.92358	-0.400101	-0.110529
FAF2	-0.291811	-0.583638	0.413282	-0.274285	-0.827137	-0.456877	-0.585487	-1.17212	0.490726	-0.949347	-0.16172	-0.401462
CCDC124	-4.32699	-1.51047	-0.629578	-1.41476	-0.416162	-0.431434	-1.17325	-1.69249	-0.868911	-1.19279	-1.35665	-1.47447
OPTN	-2.12381	-0.104871	-1.37681	0.0681625	-2.9223	-1.36304	-1.50031	-0.660812	-0.757197	0.442148	-2.00564	0.312408
AP2M1	1.14003	3.35116	1.57905	3.99885	0.602925	2.64278	0.461426	2.84614	0.434612	3.29952	1.23344	3.816
KCTD12	1.83339	1.44819	3.11438	2.10396	1.62903	2.86064	1.13995	1.8705	2.47389	1.38377	3.83218	2.17073
RAB39B	-1.37562	-0.454957	-2.21023	0.493707	-1.21728	-0.929674	-2.25511	-0.789679	-2.62907	-0.656772	-2.8711	-0.299835
DNAJC19	-0.70062	-0.0431757	-0.288783	-0.0678505	0.983459	0.702739	-1.29709	-0.477728	0.950832	0.0777019	-0.577401	0.236736
RMDN1	-0.837904	-1.50697	-0.217685	-1.8917	-0.544147	-0.253038	-2.14761	-1.8808	-0.732626	-1.48828	0.603033	-1.96922
NUDT16	-2.98176	-2.09326	-2.3069	-2.24226	-0.900683	-1.4222	-5.00141	-3.49678	-2.04443	-1.74269	-3.83969	-2.03173
CMBL	-0.629409	-2.50033	-0.77763	-1.19428	-0.236696	-0.619839	-2.42008	-2.11492	-2.06233	-1.94606	-1.94799	-1.2412
MRPL38	-1.07372	-2.43248	-0.751833	-1.77254	-0.0121543	-0.69824	-0.899763	-1.11794	-0.0962841	-1.62923	-0.72848	-1.8104
ERLEC1	-2.07916	-4.90919	-3.02182	-4.44044	-4.19521	-2.63731	-3.07344	-2.95019	-2.03514	-2.69939	-2.76725	-3.39722
MRRF	-2.53435	-3.04761	-1.41226	-2.74841	-0.634807	-1.08407	-1.44172	-1.49049	-0.724999	-3.19349	-2.03801	-2.22944
MRPL53	-1.82961	-3.54406	-1.63694	-2.8013	-0.840684	-1.59402	-1.26468	-2.07916	-0.156789	-4.32596	-0.964306	-2.07664
DNAJA3	0.857329	0.91541	1.99408	1.80076	1.76819	1.60149	0.270469	0.755859	1.98639	1.50018	1.37189	1.76738
MMAB	-0.985414	-0.852573	-0.649739	0.803665	-1.21171	-0.186759	-0.380189	-0.123296	0.488691	0.573546	0.316344	0.417777
CYFIP2	0.178621	1.36365	-0.535646	2.39346	1.08013	1.95473	0.669862	1.45776	0.686372	1.6387	0.621817	2.32888
CNRIP1	0.1824	3.59578	1.69934	4.36817	3.91583	4.28682	2.61605	3.59568	0.0369607	3.97276	0.464153	3.83832
PHYHIPL	-0.604926	3.29031	-3.10552	3.00644	4.41536	4.06852	3.60823	3.082	-0.364144	3.37464	0.172915	2.8521
DYNLL2	2.57981	4.59578	2.05548	4.92338	3.09674	4.16457	3.65642	4.41581	2.4478	4.69352	2.82186	5.25405
CPNE2	-0.409209	-0.702383	-1.10201	-1.97427	-1.14621	-1.12408	-0.567602	-0.825234	-0.0696185	-2.35274	-1.80104	-2.39411
S100A16	0.155041	-0.65169	0.550612	-1.14941	-3.10405	-1.76993	-1.7398	-0.635575	1.30396	-0.681684	0.747582	-0.828142
OTUB1	0.924284	1.76306	0.24737	2.15035	1.01175	1.38065	1.06195	1.49406	0.0316169	2.2963	0.355973	1.82441
CHMP6	-1.40196	-1.31943	-2.41921	-0.20429	-1.07686	-0.0387637	-0.0131144	-1.32911	-0.813467	-0.999021	-1.03791	-0.725906
PGM2	0.419748	-1.13071	0.894529	-1.44522	-0.347371	-0.40732	0.340184	-0.601872	0.288637	-1.01142	0.984865	-1.05388
PDXP	-2.84013	0.925732	-2.81803	1.48146	-1.64026	0.2925	-1.32701	0.679318	-3.08179	1.34693	-2.31118	1.3985
DCUN1D1	-4.54836	-1.80379	-1.4555	-1.30491	-2.06864	-2.30494	-1.68196	-4.31052	-3.64509	-1.71	-2.88806	-2.41988
FAHD2A	-0.407449	0.000632098	-0.417701	0.28825	0.368937	0.898299	-1.46901	-0.449521	-0.968954	0.458794	-0.948343	-0.035898
RUSF1	-0.787664	-1.0845	-1.36255	0.0667699	-2.15168	-2.38286	-3.21568	-2.134	-3.08266	-1.02104	-1.82289	-0.697347
BCAN	-1.83002	3.58249	-3.7273	3.70765	5.71326	5.57211	4.84123	6.64746	-0.776756	4.38528	-0.539216	3.42421
PDLIM5	-0.351971	-1.71607	-0.25116	-2.25931	-1.3183	-1.55322	-1.36742	-1.73049	-1.08861	-2.54175	-0.39314	-1.65702
ERO1A	3.11294	-0.657818	1.19844	-0.119503	-0.550081	-0.579796	-0.840801	-0.282934	0.325561	-0.36803	0.275375	-0.407496
AHCYL2	0.0222634	0.527676	0.188027	1.39546	1.11966	1.94742	1.64691	1.17437	2.72481	0.565279	1.51538	1.51362
PGAM5	-0.373645	-0.0613046	-0.293629	0.836858	-0.488078	0.06509	-0.29125	0.172255	1.43723	0.610904	0.506889	0.479619
DDRGK1	-0.561514	0.261962	0.78479	-0.970867	0.164678	0.303155	0.618074	-1.32302	0.421496	-0.0174236	0.670119	-0.861533
DHTKD1	-2.42955	-2.88087	-2.03213	-2.78716	0.79455	1.26788	-0.370982	-0.745744	-2.02471	-3.2321	-1.80354	-4.13505
NARS2	-1.85251	-2.55809	-0.81274	-1.7218	-0.385103	-0.833196	-1.94733	-1.11152	-0.682231	-1.63123	-1.7734	-1.5514
SUCLG2	1.36682	0.237763	1.67997	-0.753796	2.97271	2.77245	1.42452	0.520787	1.64439	-0.498997	1.75113	-0.125682
FBXL20	-2.13607	-2.13978	-3.29418	-1.8213	-3.53952	-2.70293	-3.099	-3.29771	-3.33972	-3.05793	-3.01391	-2.48281
GMPPA	-0.295007	-3.00291	-1.63776	-2.24493	-2.99707	-2.48448	-1.82245	-2.8937	-2.5504	-3.34145	-2.3814	-2.67411
ABHD14B	1.13246	0.352329	1.26494	-0.864911	0.128575	-0.265057	-0.374169	-0.0126798	0.133935	-0.522581	0.217703	-0.921045
ATP5MK	0.89105	2.55007	1.21199	2.9446	2.60602	3.42866	1.67713	2.42993	2.49951	3.28336	2.25916	3.42051
ITCH	-1.73467	-0.687364	-2.20084	-1.27022	-2.69277	-1.74905	-3.64328	-2.13389	-1.17623	-0.644673	-2.7252	-1.79895
CDK5RAP3	-0.00177683	-0.449549	0.182754	-1.97615	-0.13007	-1.04541	-0.233041	-0.9982	-0.360949	-1.27823	-0.208236	-0.58142
VPS50	-1.89457	-2.02697	-2.3152	-1.45365	-2.84026	-2.48061	-2.33258	-1.8671	-2.79078	-2.07633	-2.67049	-1.31203
ELMO2	-0.706763	-1.89513	-0.564258	-1.56926	-1.44988	-1.56382	-1.19045	-1.01767	0.302237	-1.80677	-0.634829	-1.41994
TMX3	1.66227	-0.13513	1.12873	0.351121	-2.85422	-1.22018	0.264894	-0.119564	0.168657	-0.494957	0.882685	0.0640023
RNF170	-2.28733	-2.88543	-4.70567	-1.65562	-2.4389	-1.69174	-2.91247	-2.84757	-2.3958	-1.47745	-2.08078	-2.3829
USP47	-1.2982	-2.84728	-2.51935	-3.39077	-2.15493	-2.37241	-2.64768	-2.73679	-2.12048	-3.3363	-2.70948	-3.43117
CLPTM1L	-3.28208	-4.34933	-1.27623	-4.28555	-5.01198	-6.70306	-5.58865	-4.44037	-1.5049	-3.98851	-1.81425	-3.88845
EXOC2	0.0511556	-0.273796	-0.184281	0.281486	-0.536094	-0.629568	-0.74887	-0.325268	-0.526932	-0.700038	-0.465088	-0.0136037
CNDP2	2.557	4.94654	3.77658	3.61475	2.9691	3.70691	2.99756	3.72538	3.26863	4.71777	3.60234	3.48207
SNX27	-0.219824	-0.20748	0.32232	-0.528799	0.235075	-0.299564	0.184737	-0.497156	-0.0853319	-0.877801	-0.461945	-0.557445
MBOAT7	0.764227	-0.676448	-0.159172	-0.0727619	-3.36045	-0.965048	-2.99637	-1.28011	0.125843	-0.507787	-0.107083	-0.366977
FAM210A	-1.12596	-1.15348	-0.195161	-0.336106	-0.866064	-0.803059	-1.84539	-2.02112	-1.09248	-1.30221	-0.988801	-0.581912
LRRC7	-3.30908	-3.51498	-2.55487	-3.45243	-2.09013	-2.7609	-3.01633	-2.8024	-2.88398	-3.67348	-2.72989	-3.65565
AGAP3	-3.14318	0.160008	-4.14063	1.36944	-3.58639	-0.507474	-1.41551	-0.121386	-3.30899	0.772865	-2.24813	1.01365
IPO9	0.368855	-1.69533	0.607092	-1.3782	-0.367102	-1.02106	-0.239156	-1.164	0.173846	-1.0222	-1.00265	-1.80263
INPP4A	-4.52585	-2.16865	-3.53756	-1.40299	-3.90997	-1.91221	-3.80599	-2.67627	-3.18511	-1.35238	-3.40149	-1.04
QKI	0.151391	0.734355	0.628028	-0.476539	1.57317	1.02581	2.4066	0.877386	1.4478	0.592815	1.09178	-0.742338
FMNL2	0.406952	2.29358	-0.858837	0.0519445	1.05317	1.69169	0.258163	1.03351	0.525901	1.32184	0.39573	-0.601418
TRNT1	-1.60899	-2.39287	-0.874534	-2.17871	-0.351765	-1.1024	-2.16739	-2.06404	-1.61889	-1.63829	-2.48139	-2.9623
VPS35	1.55124	1.8544	1.71845	2.87999	1.80098	2.06684	1.56849	1.88424	1.14418	2.1328	1.79398	2.90064
VPS13A	-1.15221	-1.32433	-1.69978	-0.412591	-0.431827	-0.47954	-2.28603	-0.976478	-2.17988	-0.765987	-1.63536	-0.6679
GFM1	0.0121494	-2.0793	1.63039	-0.866463	1.38053	0.518742	0.149736	-0.0557044	0.227902	-0.367728	0.89586	-0.495279
MCCC1	0.402499	-0.0549304	1.41304	0.120952	1.6828	2.09355	0.215175	0.351462	0.512511	0.307318	0.842421	0.420393
NUDCD1	-2.33265	-3.02914	-2.84126	-3.91385	-3.25351	-4.33084	-1.51722	-3.29345	-3.07159	-3.20469	-3.08447	-3.99216
ERBIN	0.418609	-0.298543	0.520341	-2.20862	-1.42596	-2.02005	-1.83454	-1.84572	1.65355	-2.4472	0.399115	-2.81801
PIGS	0.049774	-1.43675	-1.20913	-2.65985	-3.51908	-2.63155	-2.04311	-2.52893	-1.29412	-2.46856	-1.2677	-3.70464
CLCC1	-2.06892	-3.98236	-0.819207	-3.25942	-2.30745	-2.31608	-1.13109	-3.92695	-1.49001	-2.7056	-1.21266	-3.76516
PPP1R9B	-2.59433	-2.18337	-2.3777	-1.62174	-2.51399	-1.80896	-1.99809	-2.30518	-2.83227	-2.09019	-2.45595	-1.00642
RUFY1	-2.3918	-1.66198	-1.12975	-1.27518	-3.50116	-5.25909	-3.73795	-3.86012	-2.66554	-2.31619	-3.3267	-1.96853
MMS19	-1.624	-2.37549	-2.06727	-2.1804	-1.24512	-2.22525	-1.89777	-1.84427	-2.39804	-2.38333	-2.69328	-2.37908
RMDN3	-0.425452	0.158704	-0.121446	0.746476	1.35867	2.06008	1.35146	1.03351	2.02219	0.973757	0.749932	0.439716
TBCB	-0.47642	1.5169	0.670727	1.1062	0.503282	0.900006	0.83956	0.805732	1.30396	1.87265	0.169338	0.407595
PSMB7	0.721166	0.228876	1.11112	1.46727	-0.25914	0.891006	1.17213	1.27166	0.114849	0.774983	0.440628	0.856442
SEC62	0.129471	-0.860344	-0.737941	-1.29165	-1.08467	-1.00855	-0.962314	-1.46247	-1.21575	-1.70703	-0.936585	-1.69649
PCYT2	-1.86903	0.144945	-3.18498	-0.189625	-1.09543	-0.658799	-1.64572	-0.418781	-1.10891	0.524392	-3.45844	-0.0131
PSMD1	1.99485	0.45563	0.357625	0.544239	0.181576	0.237937	0.323979	0.313131	0.330476	0.697666	-0.0841077	0.223709
PARK7	2.9605	5.25387	3.81037	5.47228	4.82708	5.04818	5.02865	5.24662	4.55434	5.71174	3.43191	5.29498
SORT1	-0.521174	1.47146	0.182613	-0.547565	-3.26427	-2.59149	-2.70484	0.301937	-0.497803	0.213288	-0.59918	-0.166481
VAT1	4.10313	3.69055	3.05924	2.75946	4.30539	3.55899	3.65263	3.14613	3.49951	2.74634	3.69758	2.67116
S100A13	0.609182	2.17101	0.542616	0.450485	-3.10292	-0.132407	-1.4484	1.93793	2.54452	2.56041	1.16978	0.619425
EIF3C	0.296819	-0.298389	0.722785	-0.185457	0.687193	0.0225671	1.03887	0.0986403	0.347092	-0.426936	0.379444	-0.885553
TTC1	-3.62139	-0.506152	-1.08251	-1.01222	-1.65902	-1.48002	-1.50936	-1.08098	-1.40501	-0.919247	-1.76301	-1.18082
DNAJC7	-2.05723	-4.99942	-3.16738	-3.54274	-3.28183	-3.48579	-3.24075	-4.10056	-2.77539	-3.80558	-2.84751	-3.41698
C12orf57	-4.7897	-1.63321	-3.42176	-1.50703	-2.70983	-1.5459	-1.93526	-2.93454	-1.85106	-2.68267	-2.43694	-0.895989
[truncated: 533 more rows]

## Sheet: TableS3
Table S3.Summary of differentially expressend proteins (DEP) in GBM compared to peritumoral control by paired t test.
DEP_gene	Pvalue	logFC	change	name	MitoPathways
UQCRFS1	7.51863e-05	-1.60887	down	Cytochrome b-c1 complex subunit Rieske, mitochondrial	OXPHOS > Complex III > CIII subunits | Metabolism > Metals and cofactors > Fe-S-containing proteins | OXPHOS > OXPHOS subunits
SLC25A12	0.000127743	-1.93617	down	Calcium-binding mitochondrial carrier protein Aralar1	Metabolism > Carbohydrate metabolism > Malate-aspartate shuttle | Metabolism > Amino acid metabolism > Glutamate metabolism | Signaling > Calcium homeostasis > EF hand proteins | Small molecule transport > SLC25A family
DAP3	0.000405453	1.5069	up	28S ribosomal protein S29, mitochondrial	Mitochondrial central dogma > Translation > Mitochondrial ribosome
UQCRC2	0.000476512	-1.13868	down	Cytochrome b-c1 complex subunit 2, mitochondrial	Protein import, sorting and homeostasis > Protein import and sorting > Preprotein cleavage | OXPHOS > Complex III > CIII subunits | OXPHOS > OXPHOS subunits
MTX2	0.000568046	-0.693607	stable	Metaxin-2	Protein import, sorting and homeostasis > Protein import and sorting > SAM | Mitochondrial dynamics and surveillance > Intramitochondrial membrane interactions
GLS	0.000568763	-3.57285	down	Glutaminase kidney isoform, mitochondrial	Metabolism > Amino acid metabolism > Glutamate metabolism
AUH	0.000640923	-2.55153	down	Methylglutaconyl-CoA hydratase, mitochondrial	Metabolism > Carbohydrate metabolism > Itaconate metabolism | Metabolism > Amino acid metabolism > Branched-chain amino acid metabolism
UQCRC1	0.000716872	-1.1943	down	Cytochrome b-c1 complex subunit 1, mitochondrial	Protein import, sorting and homeostasis > Protein import and sorting > Preprotein cleavage | OXPHOS > Complex III > CIII subunits | OXPHOS > OXPHOS subunits
ALDH18A1	0.000747059	2.49939	up	Delta-1-pyrroline-5-carboxylate synthase	Metabolism > Amino acid metabolism > Proline metabolism
OGDHL	0.000759219	-3.09356	down	2-oxoglutarate dehydrogenase-like, mitochondrial	Metabolism > Carbohydrate metabolism > TCA cycle
ACOT7	0.000779313	-2.80016	down	Cytosolic acyl coenzyme A thioester hydrolase	Metabolism > Lipid metabolism
SLC25A22	0.000882669	-2.46243	down	Mitochondrial glutamate carrier 1	Small molecule transport > SLC25A family
COQ10B	0.000893931	-2.2532	down	Coenzyme Q-binding protein COQ10 homolog B, mitochondrial	Metabolism > Metals and cofactors > Coenzyme Q metabolism
TMEM205	0.00102275	1.75202	up	Transmembrane protein 205
MRPL37	0.00102606	1.51182	up	39S ribosomal protein L37, mitochondrial	Mitochondrial central dogma > Translation > Mitochondrial ribosome
HAGH	0.00107589	-1.37813	down	Hydroxyacylglutathione hydrolase, mitochondrial	Metabolism > Detoxification > ROS and glutathione metabolism
ECHDC2	0.00109487	-2.42715	down	Enoyl-CoA hydratase domain-containing protein 2, mitochondrial
QDPR	0.0011557	-2.81478	down	Dihydropteridine reductase	Metabolism > Metals and cofactors > Tetrahydobiopterin synthesis | Metabolism > Vitamin metabolism > Folate and 1-C metabolism
IDH3B	0.00120045	-1.48379	down	Isocitrate dehydrogenase [NAD] subunit beta, mitochondrial	Metabolism > Carbohydrate metabolism > TCA cycle
LRPPRC	0.00121033	0.718738	stable	Leucine-rich PPR motif-containing protein, mitochondrial	Mitochondrial central dogma > mtRNA metabolism > mtRNA stability and decay | Mitochondrial central dogma > Translation
MRPS23	0.00125112	0.853651	stable	28S ribosomal protein S23, mitochondrial	Mitochondrial central dogma > Translation > Mitochondrial ribosome
DNM1L	0.00125346	-1.99598	down	Dynamin-1-like protein	Mitochondrial dynamics and surveillance > Fission
OPA1	0.00130843	-1.24766	down	Dynamin-like 120 kDa protein, mitochondrial	Mitochondrial dynamics and surveillance > Fusion | Mitochondrial dynamics and surveillance > Cristae formation
DHX30	0.00132231	0.54976	stable	ATP-dependent RNA helicase DHX30	Mitochondrial central dogma > mtRNA metabolism > mtRNA granules | Mitochondrial central dogma > Translation > Mitochondrial ribosome assembly
UQCR11	0.00139396	-1.29404	down	Cytochrome b-c1 complex subunit 10	OXPHOS > Complex III > CIII subunits | OXPHOS > OXPHOS subunits
PRDX5	0.00143195	-0.608449	stable	Peroxiredoxin-5, mitochondrial	Metabolism > Detoxification > ROS and glutathione metabolism
MECR	0.00144615	-0.756929	stable	Enoyl-[acyl-carrier-protein] reductase, mitochondrial	Metabolism > Lipid metabolism > Type II fatty acid synthesis
GPX4	0.001518	-1.20788	down	Phospholipid hydroperoxide glutathione peroxidase	Metabolism > Detoxification > ROS and glutathione metabolism | Metabolism > Detoxification > Selenoproteins
IDH3A	0.00157412	-1.89903	down	Isocitrate dehydrogenase [NAD] subunit alpha, mitochondrial	Metabolism > Carbohydrate metabolism > TCA cycle
DLAT	0.0015982	-0.97142	stable	Dihydrolipoyllysine-residue acetyltransferase component of pyruvate dehydrogenase complex, mitochondrial	Metabolism > Carbohydrate metabolism > Pyruvate metabolism
PDHA1	0.00163873	-1.28397	down	Pyruvate dehydrogenase E1 component subunit alpha, somatic form, mitochondrial	Metabolism > Carbohydrate metabolism > Pyruvate metabolism
ALDH3A2	0.00169728	1.33369	up	Aldehyde dehydrogenase family 3 member A2	Metabolism > Detoxification > ROS and glutathione metabolism
MRPS28	0.00194838	0.970192	stable	28S ribosomal protein S28, mitochondrial	Mitochondrial central dogma > Translation > Mitochondrial ribosome
UQCRQ	0.00202263	-1.22305	down	Cytochrome b-c1 complex subunit 8	OXPHOS > Complex III > CIII subunits | OXPHOS > OXPHOS subunits
IDH3G	0.00203769	-1.87043	down	Isocitrate dehydrogenase [NAD] subunit gamma, mitochondrial	Metabolism > Carbohydrate metabolism > TCA cycle
MT-CO2	0.00204961	-1.38886	down	Cytochrome c oxidase subunit 2	OXPHOS > Complex IV > CIV subunits | OXPHOS > OXPHOS subunits
SLC25A11	0.00215572	-1.2072	down	Mitochondrial 2-oxoglutarate/malate carrier protein	Metabolism > Carbohydrate metabolism > Gluconeogenesis | Metabolism > Carbohydrate metabolism > Malate-aspartate shuttle | Metabolism > Carbohydrate metabolism > TCA-associated | Small molecule transport > SLC25A family
PRDX4	0.00216531	2.85215	up	Peroxiredoxin-4	Metabolism > Detoxification > ROS and glutathione metabolism
MRPS14	0.00235338	1.59389	up	28S ribosomal protein S14, mitochondrial	Mitochondrial central dogma > Translation > Mitochondrial ribosome
HINT1	0.00235541	-1.11872	down	Adenosine 5'-monophosphoramidase HINT1	Metabolism > Nucleotide metabolism > Nucleotide synthesis and processing
PDHX	0.00254955	-1.54288	down	Pyruvate dehydrogenase protein X component, mitochondrial	Metabolism > Carbohydrate metabolism > Pyruvate metabolism
PDHB	0.00256179	-1.31713	down	Pyruvate dehydrogenase E1 component subunit beta, mitochondrial	Metabolism > Carbohydrate metabolism > Pyruvate metabolism
FAHD2A	0.00266478	-0.833846	stable	Fumarylacetoacetate hydrolase domain-containing protein 2A
ALDH1B1	0.00271254	0.862071	stable	Aldehyde dehydrogenase X, mitochondrial	Metabolism > Detoxification > Xenobiotic metabolism
SARS2	0.00272311	-0.994372	stable	Serine--tRNA ligase, mitochondrial	Mitochondrial central dogma > Translation > mt-tRNA synthetases
NDUFV2	0.00302199	-1.54884	down	NADH dehydrogenase [ubiquinone] flavoprotein 2, mitochondrial	OXPHOS > Complex I > CI subunits | Metabolism > Metals and cofactors > Fe-S-containing proteins | OXPHOS > OXPHOS subunits
SPIRE1	0.00309446	-1.22471	down	Protein spire homolog 1	Mitochondrial dynamics and surveillance > Fission | Mitochondrial dynamics and surveillance > Organelle contact sites
NDUFB1	0.00319618	-1.33765	down	NADH dehydrogenase [ubiquinone] 1 beta subcomplex subunit 1	OXPHOS > Complex I > CI subunits | OXPHOS > OXPHOS subunits
COX6B1	0.00332978	-1.70795	down	Cytochrome c oxidase subunit 6B1	OXPHOS > Complex IV > CIV subunits | OXPHOS > OXPHOS subunits
CLPP	0.00348296	1.76259	up	ATP-dependent Clp protease proteolytic subunit, mitochondrial	Protein import, sorting and homeostasis > Protein homeostasis > Proteases
ATP5F1D	0.00370103	-1.11076	down	ATP synthase subunit delta, mitochondrial	OXPHOS > Complex V > CV subunits | OXPHOS > OXPHOS subunits
CPT1A	0.00372229	1.27642	up	Carnitine O-palmitoyltransferase 1, liver isoform	Metabolism > Lipid metabolism > Fatty acid oxidation | Metabolism > Metals and cofactors > Carnitine synthesis and transport | Metabolism > Metals and cofactors > Carnitine shuttle
MRPL45	0.00382098	2.05742	up	39S ribosomal protein L45, mitochondrial	Mitochondrial central dogma > Translation > Mitochondrial ribosome
MRPL38	0.00386685	0.9831	stable	39S ribosomal protein L38, mitochondrial	Mitochondrial central dogma > Translation > Mitochondrial ribosome
MRPL18	0.00394936	1.55683	up	39S ribosomal protein L18, mitochondrial	Mitochondrial central dogma > Translation > Mitochondrial ribosome
SUCLA2	0.00396211	-1.2986	down	Succinate--CoA ligase [ADP-forming] subunit beta, mitochondrial	Metabolism > Carbohydrate metabolism > TCA cycle | Metabolism > Carbohydrate metabolism > Itaconate metabolism | Metabolism > Nucleotide metabolism > Nucleotide synthesis and processing
GDAP1	0.00402016	-2.8028	down	Ganglioside-induced differentiation-associated protein 1
MRPL12	0.00402673	1.38071	up	39S ribosomal protein L12, mitochondrial	Mitochondrial central dogma > mtRNA metabolism > Transcription | Mitochondrial central dogma > Translation > Mitochondrial ribosome
SQOR	0.00402804	2.65921	up	Sulfide:quinone oxidoreductase, mitochondrial	Metabolism > Electron carriers > Q-linked reactions, other | Metabolism > Sulfur metabolism
BAX	0.00421026	1.51136	up	Apoptosis regulator BAX	Mitochondrial dynamics and surveillance > Apoptosis
NIPSNAP1	0.00428233	-1.31216	down	Protein NipSnap homolog 1	Mitochondrial dynamics and surveillance > Mitophagy | Mitochondrial dynamics and surveillance > Autophagy
ATP5F1E	0.0043555	-1.37328	down	ATP synthase subunit epsilon, mitochondrial	OXPHOS > Complex V > CV subunits | OXPHOS > OXPHOS subunits
NDUFA11	0.00440971	-1.91533	down	NADH dehydrogenase [ubiquinone] 1 alpha subcomplex subunit 11	OXPHOS > Complex I > CI subunits | OXPHOS > OXPHOS subunits
LONP1	0.00444713	0.875752	stable	Lon protease homolog, mitochondrial	Protein import, sorting and homeostasis > Protein homeostasis > Proteases
PNPT1	0.00465448	1.20241	up	Polyribonucleotide nucleotidyltransferase 1, mitochondrial	Mitochondrial central dogma > mtRNA metabolism > mtRNA stability and decay
BDH1	0.00466094	-2.12344	down	D-beta-hydroxybutyrate dehydrogenase, mitochondrial	Metabolism > Carbohydrate metabolism > Ketone metabolism
COX7A2L	0.00471652	-1.96682	down	Cytochrome c oxidase subunit 7A-related protein, mitochondrial	OXPHOS > Complex IV > CIV subunits | OXPHOS > OXPHOS subunits | OXPHOS > OXPHOS assembly factors | OXPHOS > Respirasome assembly
NDUFA8	0.00474019	-1.18127	down	NADH dehydrogenase [ubiquinone] 1 alpha subcomplex subunit 8	OXPHOS > Complex I > CI subunits | OXPHOS > OXPHOS subunits
GRPEL1	0.00478738	1.01559	up	GrpE protein homolog 1, mitochondrial	Protein import, sorting and homeostasis > Protein import and sorting > Import motor | Metabolism > Metals and cofactors > Fe-S cluster biosynthesis
OSBPL1A	0.00490347	-2.89536	down	Oxysterol-binding protein-related protein 1	Metabolism > Lipid metabolism > Cholesterol, bile acid, steroid synthesis | Metabolism > Lipid metabolism > Phospholipid metabolism
NDUFA3	0.00507625	-1.24472	down	NADH dehydrogenase [ubiquinone] 1 alpha subcomplex subunit 3	OXPHOS > Complex I > CI subunits | OXPHOS > OXPHOS subunits
MTCH1	0.00508621	-1.02663	down	Mitochondrial carrier homolog 1	Small molecule transport > SLC25A family
SND1	0.0052687	1.4404	up	Staphylococcal nuclease domain-containing protein 1
MRPS2	0.00545644	1.06138	up	28S ribosomal protein S2, mitochondrial	Mitochondrial central dogma > Translation > Mitochondrial ribosome
PREPL	0.00549784	-1.26408	down	Prolyl endopeptidase-like
MRPL13	0.00551369	1.58867	up	39S ribosomal protein L13, mitochondrial	Mitochondrial central dogma > Translation > Mitochondrial ribosome
SHMT2	0.00563214	2.6873	up	Serine hydroxymethyltransferase, mitochondrial	Metabolism > Amino acid metabolism > Serine metabolism | Metabolism > Amino acid metabolism > Glycine metabolism | Metabolism > Vitamin metabolism > Folate and 1-C metabolism
VDAC3	0.0056481	-0.89647	stable	Voltage-dependent anion-selective channel protein 3	Signaling > Calcium homeostasis > Mitochondrial permeability transition pore | Small molecule transport
DTYMK	0.00571087	2.32301	up	Thymidylate kinase	Metabolism > Nucleotide metabolism > Nucleotide synthesis and processing
CASP3	0.00576381	2.39229	up	Caspase-3	Protein import, sorting and homeostasis > Protein homeostasis > Proteases | Mitochondrial dynamics and surveillance > Apoptosis
MGST3	0.0060242	-1.57823	down	Microsomal glutathione S-transferase 3	Metabolism > Lipid metabolism > Eicosanoid metabolism
MRPL24	0.0061195	2.12178	up	39S ribosomal protein L24, mitochondrial	Mitochondrial central dogma > Translation > Mitochondrial ribosome
CISD1	0.00635218	-1.88693	down	CDGSH iron-sulfur domain-containing protein 1	Metabolism > Metals and cofactors > Fe-S cluster biosynthesis | Metabolism > Metals and cofactors > Fe-S-containing proteins
COX5A	0.00666062	-1.34495	down	Cytochrome c oxidase subunit 5A, mitochondrial	OXPHOS > Complex IV > CIV subunits | OXPHOS > OXPHOS subunits
ATP5F1A	0.00684905	-1.09725	down	ATP synthase subunit alpha, mitochondrial	OXPHOS > Complex V > CV subunits | OXPHOS > OXPHOS subunits
PAICS	0.00688835	0.592898	stable	Multifunctional protein ADE2	Metabolism > Nucleotide metabolism > Nucleotide synthesis and processing
ME3	0.00694529	-2.28376	down	NADP-dependent malic enzyme, mitochondrial	Metabolism > Carbohydrate metabolism > TCA-associated
FH	0.00701299	-0.59901	stable	Fumarate hydratase, mitochondrial	Metabolism > Carbohydrate metabolism > TCA cycle
ACO2	0.00715754	-1.35824	down	Aconitate hydratase, mitochondrial	Metabolism > Carbohydrate metabolism > TCA cycle | Metabolism > Metals and cofactors > Fe-S-containing proteins
PDPR	0.00728771	1.61831	up	Pyruvate dehydrogenase phosphatase regulatory subunit, mitochondrial	Metabolism > Carbohydrate metabolism > Pyruvate metabolism
MRPS35	0.00730985	0.856904	stable	28S ribosomal protein S35, mitochondrial	Mitochondrial central dogma > Translation > Mitochondrial ribosome
NDUFV1	0.0073428	-1.55048	down	NADH dehydrogenase [ubiquinone] flavoprotein 1, mitochondrial	OXPHOS > Complex I > CI subunits | Metabolism > Metals and cofactors > Fe-S-containing proteins | OXPHOS > OXPHOS subunits
IMMT	0.00736374	-0.39452	stable	MICOS complex subunit MIC60	Mitochondrial dynamics and surveillance > Cristae formation > MICOS complex
ECHS1	0.00737283	-0.702868	stable	Enoyl-CoA hydratase, mitochondrial	Metabolism > Lipid metabolism > Fatty acid oxidation | Metabolism > Amino acid metabolism > Branched-chain amino acid metabolism | Metabolism > Amino acid metabolism > Lysine metabolism
SUCLG1	0.00746006	-0.508714	stable	Succinate--CoA ligase [ADP/GDP-forming] subunit alpha, mitochondrial	Metabolism > Carbohydrate metabolism > TCA cycle | Metabolism > Carbohydrate metabolism > Itaconate metabolism | Metabolism > Nucleotide metabolism > Nucleotide synthesis and processing
NDUFA10	0.00768697	-1.35974	down	NADH dehydrogenase [ubiquinone] 1 alpha subcomplex subunit 10, mitochondrial	OXPHOS > Complex I > CI subunits | OXPHOS > OXPHOS subunits
REXO2	0.00777698	2.03736	up	Oligoribonuclease, mitochondrial	Mitochondrial central dogma > mtRNA metabolism > mtRNA stability and decay
NDUFS5	0.00785833	-1.54212	down	NADH dehydrogenase [ubiquinone] iron-sulfur protein 5	OXPHOS > Complex I > CI subunits | OXPHOS > OXPHOS subunits
MRPL44	0.00785889	1.67229	up	39S ribosomal protein L44, mitochondrial	Mitochondrial central dogma > Translation > Mitochondrial ribosome
UQCR10	0.00794701	-0.805511	stable	Cytochrome b-c1 complex subunit 9	OXPHOS > Complex III > CIII subunits | OXPHOS > OXPHOS subunits
COX4I1	0.0080723	-1.1079	down	Cytochrome c oxidase subunit 4 isoform 1, mitochondrial	OXPHOS > Complex IV > CIV subunits | OXPHOS > OXPHOS subunits
NDUFS4	0.00809509	-1.63918	down	NADH dehydrogenase [ubiquinone] iron-sulfur protein 4, mitochondrial	OXPHOS > Complex I > CI subunits | OXPHOS > OXPHOS subunits
COX6C	0.00811024	-1.34846	down	Cytochrome c oxidase subunit 6C	OXPHOS > Complex IV > CIV subunits | OXPHOS > OXPHOS subunits
NDUFS8	0.00827652	-1.35446	down	NADH dehydrogenase [ubiquinone] iron-sulfur protein 8, mitochondrial	OXPHOS > Complex I > CI subunits | Metabolism > Metals and cofactors > Fe-S-containing proteins | OXPHOS > OXPHOS subunits
COX5B	0.00833889	-1.30386	down	Cytochrome c oxidase subunit 5B, mitochondrial	OXPHOS > Complex IV > CIV subunits | OXPHOS > OXPHOS subunits
NDUFB11	0.00835687	-0.866098	stable	NADH dehydrogenase [ubiquinone] 1 beta subcomplex subunit 11, mitochondrial	OXPHOS > Complex I > CI subunits | OXPHOS > OXPHOS subunits
MRPL43	0.00847004	1.90318	up	39S ribosomal protein L43, mitochondrial	Mitochondrial central dogma > Translation > Mitochondrial ribosome
NDUFA4	0.00850195	-1.81725	down	Cytochrome c oxidase subunit NDUFA4	OXPHOS > Complex IV > CIV subunits | OXPHOS > OXPHOS subunits
ALDH6A1	0.00854807	-0.638022	stable	Methylmalonate-semialdehyde dehydrogenase [acylating], mitochondrial	Metabolism > Amino acid metabolism > Branched-chain amino acid metabolism
NDUFB6	0.00855395	-1.26297	down	NADH dehydrogenase [ubiquinone] 1 beta subcomplex subunit 6	OXPHOS > Complex I > CI subunits | OXPHOS > OXPHOS subunits
SFXN5	0.00855994	-0.996333	stable	Sideroflexin-5	Metabolism > Carbohydrate metabolism > TCA-associated | Small molecule transport > Sideroflexins
SUCLG2	0.0086297	1.44783	up	Succinate--CoA ligase [GDP-forming] subunit beta, mitochondrial	Metabolism > Carbohydrate metabolism > TCA cycle | Metabolism > Carbohydrate metabolism > Itaconate metabolism | Metabolism > Nucleotide metabolism > Nucleotide synthesis and processing
SAMM50	0.00865802	-0.547329	stable	Sorting and assembly machinery component 50 homolog	Protein import, sorting and homeostasis > Protein import and sorting > SAM | Mitochondrial dynamics and surveillance > Intramitochondrial membrane interactions
MRPL49	0.00870823	1.05167	up	39S ribosomal protein L49, mitochondrial	Mitochondrial central dogma > Translation > Mitochondrial ribosome
EARS2	0.00872497	-0.577643	stable	Probable glutamate--tRNA ligase, mitochondrial	Mitochondrial central dogma > Translation > mt-tRNA synthetases
NDUFS1	0.00872905	-1.46239	down	NADH-ubiquinone oxidoreductase 75 kDa subunit, mitochondrial	OXPHOS > Complex I > CI subunits | Metabolism > Metals and cofactors > Fe-S-containing proteins | OXPHOS > OXPHOS subunits
GSTK1	0.008747	1.80651	up	Glutathione S-transferase kappa 1	Metabolism > Detoxification > Xenobiotic metabolism
PRKACA	0.00877481	-1.02042	down	cAMP-dependent protein kinase catalytic subunit alpha	Signaling > cAMP-PKA signaling
COMT	0.00877795	0.546324	stable	Catechol O-methyltransferase	Metabolism > Amino acid metabolism > Catechol metabolism
ACADM	0.00884841	1.13685	up	Medium-chain specific acyl-CoA dehydrogenase, mitochondrial	Metabolism > Lipid metabolism > Fatty acid oxidation
THNSL1	0.00890229	-1.04243	down	Threonine synthase-like 1
SFXN1	0.0089397	-0.70297	stable	Sideroflexin-1	Metabolism > Amino acid metabolism > Serine metabolism | Metabolism > Vitamin metabolism > Folate and 1-C metabolism | Small molecule transport > Sideroflexins
ATP5F1B	0.00899173	-1.1648	down	ATP synthase subunit beta, mitochondrial	OXPHOS > Complex V > CV subunits | OXPHOS > OXPHOS subunits
TIMM9	0.0090214	-0.902175	stable	Mitochondrial import inner membrane translocase subunit Tim9	Protein import, sorting and homeostasis > Protein homeostasis > Chaperones | Protein import, sorting and homeostasis > Protein import and sorting
NDUFA9	0.00916431	-1.55971	down	NADH dehydrogenase [ubiquinone] 1 alpha subcomplex subunit 9, mitochondrial	OXPHOS > Complex I > CI subunits | OXPHOS > OXPHOS subunits
MFN2	0.00918756	-1.01731	down	Mitofusin-2	Mitochondrial dynamics and surveillance > Fusion | Mitochondrial dynamics and surveillance > Organelle contact sites
GLUD1	0.00932315	-1.08107	down	Glutamate dehydrogenase 1, mitochondrial	Metabolism > Amino acid metabolism > Glutamate metabolism | Metabolism > Amino acid metabolism > GABA metabolism
NIT2	0.00941798	-0.803333	stable	Omega-amidase NIT2	Metabolism > Detoxification
GOT2	0.00963374	-1.50861	down	Aspartate aminotransferase, mitochondrial	Metabolism > Carbohydrate metabolism > Malate-aspartate shuttle | Metabolism > Amino acid metabolism > Glutamate metabolism | Metabolism > Amino acid metabolism > Glyoxylate metabolism | Metabolism > Amino acid metabolism > Kynurenine metabolism | Metabolism > Sulfur metabolism
SLC25A4	0.00973944	-1.39154	down	ADP/ATP translocase 1	Metabolism > Nucleotide metabolism > Nucleotide import | Signaling > Calcium homeostasis > Mitochondrial permeability transition pore | Small molecule transport > SLC25A family
PISD	0.00974968	-1.62734	down	Phosphatidylserine decarboxylase proenzyme, mitochondrial	Metabolism > Lipid metabolism > Phospholipid metabolism
HINT3	0.00978534	-1.66358	down	Adenosine 5'-monophosphoramidase HINT3
NDUFA13	0.00986744	-1.37037	down	NADH dehydrogenase [ubiquinone] 1 alpha subcomplex subunit 13	OXPHOS > Complex I > CI subunits | OXPHOS > OXPHOS subunits
NDUFS7	0.00990362	-1.21116	down	NADH dehydrogenase [ubiquinone] iron-sulfur protein 7, mitochondrial	OXPHOS > Complex I > CI subunits | Metabolism > Metals and cofactors > Fe-S-containing proteins | OXPHOS > OXPHOS subunits
CYC1	0.00991793	-0.958441	stable	Cytochrome c1, heme protein, mitochondrial	OXPHOS > Complex III > CIII subunits | Metabolism > Metals and cofactors > Heme-containing proteins | Metabolism > Electron carriers > Cytochromes | OXPHOS > OXPHOS subunits
ATP5MG	0.00992653	-1.06932	down	ATP synthase subunit g, mitochondrial	OXPHOS > Complex V > CV subunits | OXPHOS > OXPHOS subunits | Mitochondrial dynamics and surveillance > Cristae formation
NDUFA12	0.00999008	-1.57098	down	NADH dehydrogenase [ubiquinone] 1 alpha subcomplex subunit 12	OXPHOS > Complex I > CI subunits | OXPHOS > OXPHOS subunits
OGDH	0.0100189	-0.90227	stable	2-oxoglutarate dehydrogenase, mitochondrial	Metabolism > Carbohydrate metabolism > TCA cycle
UQCRB	0.0101667	-1.03103	down	Cytochrome b-c1 complex subunit 7	OXPHOS > Complex III > CIII subunits | OXPHOS > OXPHOS subunits
GATM	0.0102057	2.63013	up	Glycine amidinotransferase, mitochondrial	Metabolism > Nucleotide metabolism > Creatine metabolism
TXNRD1	0.0104184	0.693951	stable	Thioredoxin reductase 1, cytoplasmic	Metabolism > Detoxification > ROS and glutathione metabolism | Metabolism > Detoxification > Selenoproteins
NDUFC2	0.0105233	-1.11723	down	NADH dehydrogenase [ubiquinone] 1 subunit C2	OXPHOS > Complex I > CI subunits | OXPHOS > OXPHOS subunits
FECH	0.0107649	-0.804181	stable	Ferrochelatase, mitochondrial	Metabolism > Metals and cofactors > Heme synthesis and processing | Metabolism > Metals and cofactors > Fe-S-containing proteins
MTFR1L	0.0116572	-1.28509	down	Mitochondrial fission regulator 1-like
SLC25A18	0.0117422	-1.52025	down	Mitochondrial glutamate carrier 2	Small molecule transport > SLC25A family
NDUFS3	0.0117546	-1.0726	down	NADH dehydrogenase [ubiquinone] iron-sulfur protein 3, mitochondrial	OXPHOS > Complex I > CI subunits | OXPHOS > OXPHOS subunits
AARS2	0.0120799	1.37635	up	Alanine--tRNA ligase, mitochondrial	Mitochondrial central dogma > Translation > mt-tRNA synthetases
ATP5PO	0.0121002	-1.21367	down	ATP synthase subunit O, mitochondrial	OXPHOS > Complex V > CV subunits | OXPHOS > OXPHOS subunits
MRPS16	0.0122031	1.46607	up	28S ribosomal protein S16, mitochondrial	Mitochondrial central dogma > Translation > Mitochondrial ribosome
MRPS5	0.0123149	1.65787	up	28S ribosomal protein S5, mitochondrial	Mitochondrial central dogma > Translation > Mitochondrial ribosome
NDUFB10	0.0123361	-1.15089	down	NADH dehydrogenase [ubiquinone] 1 beta subcomplex subunit 10	OXPHOS > Complex I > CI subunits | OXPHOS > OXPHOS subunits
TUFM	0.0123516	0.423804	stable	Elongation factor Tu, mitochondrial	Mitochondrial central dogma > Translation > Translation factors
FAHD1	0.0125132	-0.686616	stable	Acylpyruvase FAHD1, mitochondrial	Metabolism > Carbohydrate metabolism > TCA-associated
ALDH5A1	0.0126617	-1.29847	down	Succinate-semialdehyde dehydrogenase, mitochondrial	Metabolism > Amino acid metabolism > GABA metabolism
TOMM70	0.0129882	-1.21378	down	Mitochondrial import receptor subunit TOM70	Protein import, sorting and homeostasis > Protein import and sorting > TOM
NDUFB7	0.0131625	-1.88703	down	NADH dehydrogenase [ubiquinone] 1 beta subcomplex subunit 7	OXPHOS > Complex I > CI subunits | OXPHOS > OXPHOS subunits
NDUFB4	0.0133037	-1.59267	down	NADH dehydrogenase [ubiquinone] 1 beta subcomplex subunit 4	OXPHOS > Complex I > CI subunits | OXPHOS > OXPHOS subunits
PRDX3	0.0135003	-0.570032	stable	Thioredoxin-dependent peroxide reductase, mitochondrial	Metabolism > Detoxification > ROS and glutathione metabolism
NT5DC2	0.0135138	2.47336	up	5'-nucleotidase domain-containing protein 2	Metabolism > Nucleotide metabolism > Nucleotide synthesis and processing
PLPBP	0.0135815	-0.631693	stable	Pyridoxal phosphate homeostasis protein	Metabolism > Vitamin metabolism > Vitamin B6 metabolism
NDUFS6	0.0139084	-1.79795	down	NADH dehydrogenase [ubiquinone] iron-sulfur protein 6, mitochondrial	OXPHOS > Complex I > CI subunits | OXPHOS > OXPHOS subunits
AK2	0.0141493	2.03892	up	Adenylate kinase 2, mitochondrial	Metabolism > Nucleotide metabolism > Nucleotide synthesis and processing
OXCT1	0.0141839	-1.32368	down	Succinyl-CoA:3-ketoacid coenzyme A transferase 1, mitochondrial	Metabolism > Carbohydrate metabolism > Ketone metabolism
MDH2	0.0144796	-0.846934	stable	Malate dehydrogenase, mitochondrial	Metabolism > Carbohydrate metabolism > Gluconeogenesis | Metabolism > Carbohydrate metabolism > Malate-aspartate shuttle | Metabolism > Carbohydrate metabolism > TCA cycle
SCP2	0.0145027	1.78751	up	Sterol carrier protein 2	Metabolism > Lipid metabolism > Cholesterol, bile acid, steroid synthesis
MRPL15	0.0146296	1.62055	up	39S ribosomal protein L15, mitochondrial	Mitochondrial central dogma > Translation > Mitochondrial ribosome
MRPL1	0.0148349	0.919705	stable	39S ribosomal protein L1, mitochondrial	Mitochondrial central dogma > Translation > Mitochondrial ribosome
ATP5PB	0.0149545	-1.11249	down	ATP synthase F(0) complex subunit B1, mitochondrial	OXPHOS > Complex V > CV subunits | OXPHOS > OXPHOS subunits
SLC25A3	0.0151676	-0.700092	stable	Phosphate carrier protein, mitochondrial	Metabolism > Metals and cofactors > Copper metabolism | Signaling > Calcium homeostasis > Calcium cycle | Small molecule transport > SLC25A family
ACSL6	0.0152695	-1.86085	down	Long-chain-fatty-acid--CoA ligase 6	Metabolism > Lipid metabolism > Fatty acid oxidation
COX7C	0.0156658	-1.42384	down	Cytochrome c oxidase subunit 7C, mitochondrial	OXPHOS > Complex IV > CIV subunits | OXPHOS > OXPHOS subunits
ATP5F1C	0.0157723	-1.02519	down	ATP synthase subunit gamma, mitochondrial	OXPHOS > Complex V > CV subunits | OXPHOS > OXPHOS subunits
TRMT10C	0.0158045	1.76571	up	tRNA methyltransferase 10 homolog C	Mitochondrial central dogma > mtRNA metabolism > mtRNA granules | Mitochondrial central dogma > mtRNA metabolism > Polycistronic mtRNA processing | Mitochondrial central dogma > mtRNA metabolism > mt-tRNA modifications
TBRG4	0.0159513	0.927276	stable	FAST kinase domain-containing protein 4	Mitochondrial central dogma > mtRNA metabolism > Polycistronic mtRNA processing | Mitochondrial central dogma > mtRNA metabolism > mtRNA stability and decay
NDUFA1	0.0160999	-2.43674	down	NADH dehydrogenase [ubiquinone] 1 alpha subcomplex subunit 1	OXPHOS > Complex I > CI subunits | OXPHOS > OXPHOS subunits
LDHB	0.0161952	-1.11907	down	L-lactate dehydrogenase B chain	Metabolism > Amino acid metabolism > Glyoxylate metabolism
ECI1	0.0163144	1.54769	up	Enoyl-CoA delta isomerase 1, mitochondrial	Metabolism > Lipid metabolism > Fatty acid oxidation
TOMM40	0.0166847	1.17231	up	Mitochondrial import receptor subunit TOM40 homolog	Protein import, sorting and homeostasis > Protein import and sorting > TOM
AASS	0.0167428	3.14681	up	Alpha-aminoadipic semialdehyde synthase, mitochondrial	Metabolism > Amino acid metabolism > Lysine metabolism
HADH	0.016896	0.663316	stable	Hydroxyacyl-coenzyme A dehydrogenase, mitochondrial	Metabolism > Lipid metabolism > Fatty acid oxidation | Metabolism > Amino acid metabolism > Lysine metabolism
GFM1	0.0170904	1.27372	up	Elongation factor G, mitochondrial	Mitochondrial central dogma > Translation > Translation factors
MRPS27	0.017097	0.851184	stable	28S ribosomal protein S27, mitochondrial	Mitochondrial central dogma > Translation > Mitochondrial ribosome
PDP1	0.0172481	0.411647	stable	[Pyruvate dehydrogenase [acetyl-transferring]]-phosphatase 1, mitochondrial	Metabolism > Carbohydrate metabolism > Pyruvate metabolism
PARK7	0.0175024	-1.2358	down	Parkinson disease protein 7	Protein import, sorting and homeostasis > Protein homeostasis | Mitochondrial dynamics and surveillance > Mitophagy | Mitochondrial dynamics and surveillance > Autophagy
HDHD5	0.0177053	1.37277	up	Haloacid dehalogenase-like hydrolase domain-containing 5
TMEM11	0.0179377	-0.664313	stable	Transmembrane protein 11, mitochondrial	Mitochondrial dynamics and surveillance
SLC25A13	0.0181108	1.68881	up	Calcium-binding mitochondrial carrier protein Aralar2	Metabolism > Carbohydrate metabolism > Malate-aspartate shuttle | Metabolism > Amino acid metabolism > Urea cycle | Signaling > Calcium homeostasis > EF hand proteins | Small molecule transport > SLC25A family
NDUFA2	0.0184927	-1.47014	down	NADH dehydrogenase [ubiquinone] 1 alpha subcomplex subunit 2	OXPHOS > Complex I > CI subunits | OXPHOS > OXPHOS subunits
DARS2	0.0185963	0.679881	stable	Aspartate--tRNA ligase, mitochondrial	Mitochondrial central dogma > Translation > mt-tRNA synthetases
SPG7	0.0186976	-0.632201	stable	Paraplegin	Protein import, sorting and homeostasis > Protein homeostasis > Proteases
HSPA9	0.0187898	0.58392	stable	Stress-70 protein, mitochondrial	Metabolism > Metals and cofactors > Fe-S cluster biosynthesis
ARL2	0.0190655	-0.936725	stable	ADP-ribosylation factor-like protein 2	Mitochondrial dynamics and surveillance > Fusion
HMGCL	0.0191874	1.02624	up	Hydroxymethylglutaryl-CoA lyase, mitochondrial	Metabolism > Carbohydrate metabolism > Ketone metabolism | Metabolism > Amino acid metabolism > Branched-chain amino acid metabolism
MRPL46	0.0193263	0.890134	stable	39S ribosomal protein L46, mitochondrial	Mitochondrial central dogma > Translation > Mitochondrial ribosome
ATP5ME	0.0196097	-0.879948	stable	ATP synthase subunit e, mitochondrial	OXPHOS > Complex V > CV subunits | OXPHOS > OXPHOS subunits | Mitochondrial dynamics and surveillance > Cristae formation
RMND1	0.0199759	-0.95574	stable	Required for meiotic nuclear division protein 1 homolog	Mitochondrial central dogma > mtRNA metabolism > mtRNA granules | Mitochondrial central dogma > Translation
MRPL19	0.0201376	0.927122	stable	39S ribosomal protein L19, mitochondrial	Mitochondrial central dogma > Translation > Mitochondrial ribosome
DLST	0.0203819	-0.788332	stable	Dihydrolipoyllysine-residue succinyltransferase component of 2-oxoglutarate dehydrogenase complex, mitochondrial	Metabolism > Carbohydrate metabolism > TCA cycle | Metabolism > Amino acid metabolism > Lysine metabolism
ATPAF2	0.0205302	1.26256	up	ATP synthase mitochondrial F1 complex assembly factor 2	OXPHOS > Complex V > CV assembly factors | OXPHOS > OXPHOS assembly factors
ECI2	0.0208757	1.57226	up	Enoyl-CoA delta isomerase 2	Metabolism > Lipid metabolism > Fatty acid oxidation
PPA2	0.0209221	0.997861	stable	Inorganic pyrophosphatase 2, mitochondrial	Mitochondrial central dogma > mtDNA maintainance | Mitochondrial central dogma > mtRNA metabolism | Mitochondrial central dogma > Translation | Metabolism > Nucleotide metabolism
NDUFA5	0.0210513	-1.37004	down	NADH dehydrogenase [ubiquinone] 1 alpha subcomplex subunit 5	OXPHOS > Complex I > CI subunits | OXPHOS > OXPHOS subunits
MRPS18B	0.0213822	1.05575	up	28S ribosomal protein S18b, mitochondrial	Mitochondrial central dogma > Translation > Mitochondrial ribosome
ATP5PD	0.0223342	-1.1621	down	ATP synthase subunit d, mitochondrial	OXPHOS > Complex V > CV subunits | OXPHOS > OXPHOS subunits
MRPL17	0.0223584	1.29313	up	39S ribosomal protein L17, mitochondrial	Mitochondrial central dogma > Translation > Mitochondrial ribosome
APOO	0.0225129	-0.602636	stable	MICOS complex subunit MIC26	Mitochondrial dynamics and surveillance > Cristae formation > MICOS complex
NDUFB9	0.0228271	-1.04503	down	NADH dehydrogenase [ubiquinone] 1 beta subcomplex subunit 9	OXPHOS > Complex I > CI subunits | OXPHOS > OXPHOS subunits
NDUFB8	0.0232854	-1.06539	down	NADH dehydrogenase [ubiquinone] 1 beta subcomplex subunit 8, mitochondrial	OXPHOS > Complex I > CI subunits | OXPHOS > OXPHOS subunits
ETHE1	0.0238451	1.22363	up	Persulfide dioxygenase ETHE1, mitochondrial	Metabolism > Sulfur metabolism
LAP3	0.0239839	1.40007	up	Cytosol aminopeptidase	Protein import, sorting and homeostasis > Protein homeostasis > Proteases
NDUFS2	0.0243241	-1.17807	down	NADH dehydrogenase [ubiquinone] iron-sulfur protein 2, mitochondrial	OXPHOS > Complex I > CI subunits | Metabolism > Metals and cofactors > Fe-S-containing proteins | OXPHOS > OXPHOS subunits
NDUFV3	0.024325	-2.58888	down	NADH dehydrogenase [ubiquinone] flavoprotein 3, mitochondrial	OXPHOS > Complex I > CI subunits | OXPHOS > OXPHOS subunits
CLPX	0.0246159	1.503	up	ATP-dependent Clp protease ATP-binding subunit clpX-like, mitochondrial	Protein import, sorting and homeostasis > Protein homeostasis > Proteases
MRPS34	0.0246677	0.908612	stable	28S ribosomal protein S34, mitochondrial	Mitochondrial central dogma > Translation > Mitochondrial ribosome
FDX1	0.0248193	1.21601	up	Adrenodoxin, mitochondrial	Metabolism > Lipid metabolism > Cholesterol, bile acid, steroid synthesis | Metabolism > Metals and cofactors > Heme synthesis and processing | Metabolism > Metals and cofactors > Fe-S cluster biosynthesis | Metabolism > Metals and cofactors > Fe-S-containing proteins | Metabolism > Vitamin metabolism > Vitamin D metabolism
ABAT	0.0249188	-0.619095	stable	4-aminobutyrate aminotransferase, mitochondrial	Metabolism > Amino acid metabolism > GABA metabolism | Metabolism > Metals and cofactors > Fe-S-containing proteins
MT-ATP6	0.0253081	-1.13912	down	ATP synthase subunit a	OXPHOS > Complex V > CV subunits | OXPHOS > OXPHOS subunits
GSTZ1	0.0254856	-1.27339	down	Maleylacetoacetate isomerase	Metabolism > Detoxification > Xenobiotic metabolism
PTGES2	0.0268058	-0.876645	stable	Prostaglandin E synthase 2	Metabolism > Lipid metabolism > Eicosanoid metabolism
DNAJC11	0.026816	-0.777377	stable	DnaJ homolog subfamily C member 11	Protein import, sorting and homeostasis > Protein import and sorting | Mitochondrial dynamics and surveillance > Intramitochondrial membrane interactions
NDUFA6	0.0270883	-1.58377	down	NADH dehydrogenase [ubiquinone] 1 alpha subcomplex subunit 6	OXPHOS > Complex I > CI subunits | OXPHOS > OXPHOS subunits
MRPL53	0.0278119	1.62136	up	39S ribosomal protein L53, mitochondrial	Mitochondrial central dogma > Translation > Mitochondrial ribosome
MRPL22	0.027873	1.46491	up	39S ribosomal protein L22, mitochondrial	Mitochondrial central dogma > Translation > Mitochondrial ribosome
MRPS17	0.0279602	1.22254	up	28S ribosomal protein S17, mitochondrial	Mitochondrial central dogma > Translation > Mitochondrial ribosome
AHCYL1	0.0279984	-1.0196	down	S-adenosylhomocysteine hydrolase-like protein 1	Mitochondrial dynamics and surveillance > Organelle contact sites
HSD17B10	0.0281618	1.61275	up	3-hydroxyacyl-CoA dehydrogenase type-2	Mitochondrial central dogma > mtRNA metabolism > mtRNA granules | Mitochondrial central dogma > mtRNA metabolism > Polycistronic mtRNA processing | Mitochondrial central dogma > mtRNA metabolism > mt-tRNA modifications | Metabolism > Lipid metabolism > Fatty acid oxidation | Metabolism > Lipid metabolism > Cholesterol, bile acid, steroid synthesis | Metabolism > Amino acid metabolism > Branched-c…
NIF3L1	0.0283515	-1.10443	down	NIF3-like protein 1
TRAP1	0.0284662	0.399194	stable	Heat shock protein 75 kDa, mitochondrial	Protein import, sorting and homeostasis > Protein homeostasis > Chaperones
NDUFAB1	0.0286484	-1.08751	down	Acyl carrier protein, mitochondrial	OXPHOS > Complex I > CI subunits | Metabolism > Lipid metabolism > Type II fatty acid synthesis | Metabolism > Metals and cofactors > Fe-S cluster biosynthesis | OXPHOS > OXPHOS subunits
ABCB7	0.0287046	1.20713	up	Iron-sulfur clusters transporter ABCB7, mitochondrial	Metabolism > Metals and cofactors > Heme synthesis and processing | Metabolism > Metals and cofactors > Fe-S cluster biosynthesis | Metabolism > Metals and cofactors > Molybdenum cofactor synthesis and proteins | Small molecule transport > ABC transporters
CS	0.0289423	-0.877643	stable	Citrate synthase, mitochondrial	Metabolism > Carbohydrate metabolism > TCA cycle
ATP5MF	0.0290788	-1.01378	down	ATP synthase subunit f, mitochondrial	OXPHOS > Complex V > CV subunits | OXPHOS > OXPHOS subunits
NDUFB3	0.0293283	-1.05595	down	NADH dehydrogenase [ubiquinone] 1 beta subcomplex subunit 3	OXPHOS > Complex I > CI subunits | OXPHOS > OXPHOS subunits
LARS2	0.0297431	1.02264	up	Probable leucine--tRNA ligase, mitochondrial	Mitochondrial central dogma > Translation > mt-tRNA synthetases
NDUFB5	0.0298066	-1.17903	down	NADH dehydrogenase [ubiquinone] 1 beta subcomplex subunit 5, mitochondrial	OXPHOS > Complex I > CI subunits | OXPHOS > OXPHOS subunits
MAVS	0.0299625	1.90211	up	Mitochondrial antiviral-signaling protein	Signaling > Immune response
ECH1	0.0302699	0.657323	stable	Delta(3,5)-Delta(2,4)-dienoyl-CoA isomerase, mitochondrial	Metabolism > Lipid metabolism
ABHD10	0.0308411	-0.779923	stable	Palmitoyl-protein thioesterase ABHD10, mitochondrial	Metabolism > Detoxification > Xenobiotic metabolism
POLDIP2	0.0309713	0.738637	stable	Polymerase delta-interacting protein 2	Mitochondrial central dogma > mtDNA maintainance > mtDNA nucleoid
ETFRF1	0.0310617	1.01148	up	Electron transfer flavoprotein regulatory factor 1	Metabolism > Electron carriers > Q-linked reactions, other
COX7A2	0.0311632	-1.06255	down	Cytochrome c oxidase subunit 7A2, mitochondrial	OXPHOS > Complex IV > CIV subunits | OXPHOS > OXPHOS subunits
SLC25A46	0.0313729	-1.19552	down	Solute carrier family 25 member 46	Small molecule transport > SLC25A family | Mitochondrial dynamics and surveillance > Fission | Mitochondrial dynamics and surveillance > Intramitochondrial membrane interactions
OXA1L	0.0320711	1.45763	up	Mitochondrial inner membrane protein OXA1L	Protein import, sorting and homeostasis > Protein import and sorting > OXA | Mitochondrial central dogma > Translation
ACSS1	0.0322564	-1.41863	down	Acetyl-coenzyme A synthetase 2-like, mitochondrial	Metabolism > Lipid metabolism > Fatty acid oxidation
ACACA	0.0328918	-0.548581	stable	Acetyl-CoA carboxylase 1	Metabolism > Lipid metabolism > Type II fatty acid synthesis | Metabolism > Vitamin metabolism > Biotin utilizing proteins
CPOX	0.03297	1.39096	up	Oxygen-dependent coproporphyrinogen-III oxidase, mitochondrial	Metabolism > Metals and cofactors > Heme synthesis and processing
BCKDK	0.0331412	0.836615	stable	[3-methyl-2-oxobutanoate dehydrogenase [lipoamide]] kinase, mitochondrial	Metabolism > Amino acid metabolism > Branched-chain amino acid metabolism | Metabolism > Amino acid metabolism > Branched-chain amino acid dehydrogenase complex
GCDH	0.0342839	0.795915	stable	Glutaryl-CoA dehydrogenase, mitochondrial	Metabolism > Amino acid metabolism > Lysine metabolism
NDUFB2	0.035065	-1.28529	down	NADH dehydrogenase [ubiquinone] 1 beta subcomplex subunit 2, mitochondrial	OXPHOS > Complex I > CI subunits | OXPHOS > OXPHOS subunits
GUK1	0.0354444	-0.65491	stable	Guanylate kinase	Metabolism > Nucleotide metabolism > Nucleotide synthesis and processing
TIMM44	0.0365105	0.772133	stable	Mitochondrial import inner membrane translocase subunit TIM44	Protein import, sorting and homeostasis > Protein import and sorting > Import motor
MRPS9	0.0367433	0.839628	stable	28S ribosomal protein S9, mitochondrial	Mitochondrial central dogma > mtRNA metabolism > mtRNA granules | Mitochondrial central dogma > Translation > Mitochondrial ribosome
CYCS	0.0371403	-0.917239	stable	Cytochrome c	Metabolism > Metals and cofactors > Heme-containing proteins | Metabolism > Electron carriers > Cytochromes | OXPHOS > OXPHOS subunits | OXPHOS > Cytochrome C | Mitochondrial dynamics and surveillance > Apoptosis
CAT	0.0379858	1.17093	up	Catalase	Metabolism > Detoxification > ROS and glutathione metabolism
MRPS26	0.0388758	0.917816	stable	28S ribosomal protein S26, mitochondrial	Mitochondrial central dogma > Translation > Mitochondrial ribosome
ACADVL	0.0390437	0.448864	stable	Very long-chain specific acyl-CoA dehydrogenase, mitochondrial	Metabolism > Lipid metabolism > Fatty acid oxidation
NAXD	0.0393961	-1.13391	down	ATP-dependent (S)-NAD(P)H-hydrate dehydratase	Metabolism > Metals and cofactors > NAD biosynthesis and metabolism
DECR1	0.0396186	0.618359	stable	2,4-dienoyl-CoA reductase [(3E)-enoyl-CoA-producing], mitochondrial	Metabolism > Lipid metabolism > Fatty acid oxidation
NDUFA7	0.0404799	-1.77815	down	NADH dehydrogenase [ubiquinone] 1 alpha subcomplex subunit 7	OXPHOS > Complex I > CI subunits | OXPHOS > OXPHOS subunits
PMPCA	0.0412162	0.819877	stable	Mitochondrial-processing peptidase subunit alpha	Protein import, sorting and homeostasis > Protein import and sorting > Preprotein cleavage | Protein import, sorting and homeostasis > Protein homeostasis > Proteases
MCUR1	0.0414371	1.1794	up	Mitochondrial calcium uniporter regulator 1
SOD2	0.0414587	2.36148	up	Superoxide dismutase [Mn], mitochondrial	Metabolism > Detoxification > ROS and glutathione metabolism
DGLUCY	0.0414716	-0.818989	stable	D-glutamate cyclase, mitochondrial	Metabolism > Amino acid metabolism
VDAC2	0.0416735	-0.710749	stable	Voltage-dependent anion-selective channel protein 2	Small molecule transport
MRPL47	0.0418156	0.76629	stable	39S ribosomal protein L47, mitochondrial	Mitochondrial central dogma > mtRNA metabolism > mtRNA granules | Mitochondrial central dogma > Translation > Mitochondrial ribosome
MT-ND2	0.0419178	-1.50932	down	NADH-ubiquinone oxidoreductase chain 2	OXPHOS > Complex I > CI subunits | OXPHOS > OXPHOS subunits
GPD2	0.0419514	-0.330071	stable	Glycerol-3-phosphate dehydrogenase, mitochondrial	Metabolism > Carbohydrate metabolism > Glycerol phosphate shuttle | Metabolism > Electron carriers > Q-linked reactions, other
MT-ND5	0.0429475	-1.37852	down	NADH-ubiquinone oxidoreductase chain 5	OXPHOS > Complex I > CI subunits | OXPHOS > OXPHOS subunits
FDXR	0.0436352	0.596821	stable	NADPH:adrenodoxin oxidoreductase, mitochondrial	Metabolism > Lipid metabolism > Cholesterol, bile acid, steroid synthesis | Metabolism > Metals and cofactors > Heme synthesis and processing | Metabolism > Metals and cofactors > Fe-S cluster biosynthesis | Metabolism > Vitamin metabolism > Vitamin D metabolism
CPT2	0.0437737	1.21238	up	Carnitine O-palmitoyltransferase 2, mitochondrial	Metabolism > Lipid metabolism > Fatty acid oxidation | Metabolism > Metals and cofactors > Carnitine synthesis and transport | Metabolism > Metals and cofactors > Carnitine shuttle
RHOT1	0.0440178	-1.08051	down	Mitochondrial Rho GTPase 1	Signaling > Calcium homeostasis > EF hand proteins | Mitochondrial dynamics and surveillance > Trafficking
MICOS13	0.0451129	-0.610434	stable	MICOS complex subunit MIC13	Mitochondrial dynamics and surveillance > Cristae formation > MICOS complex
GHITM	0.0454131	-0.547495	stable	Growth hormone-inducible transmembrane protein	Mitochondrial dynamics and surveillance > Apoptosis
ACOT13	0.0454603	-0.611244	stable	Acyl-coenzyme A thioesterase 13	Metabolism > Lipid metabolism
MAOA	0.0465462	-0.939092	stable	Amine oxidase [flavin-containing] A	Metabolism > Amino acid metabolism > Catechol metabolism | Metabolism > Detoxification > Xenobiotic metabolism
HIBADH	0.047351	0.751975	stable	3-hydroxyisobutyrate dehydrogenase, mitochondrial	Metabolism > Amino acid metabolism > Branched-chain amino acid metabolism
IDI1	0.0478258	-1.11931	down	Isopentenyl-diphosphate Delta-isomerase 1	Metabolism > Lipid metabolism > Cholesterol-associated
KARS1	0.0483904	0.80356	stable	Lysine--tRNA ligase	Mitochondrial central dogma > Translation > mt-tRNA synthetases
GPX1	0.0490054	0.630477	stable	Glutathione peroxidase 1	Metabolism > Detoxification > ROS and glutathione metabolism | Metabolism > Detoxification > Selenoproteins
NIT1	0.0491625	-0.872465	stable	Deaminated glutathione amidase	Metabolism > Detoxification > ROS and glutathione metabolism
PMPCB	0.0491762	0.738319	stable	Mitochondrial-processing peptidase subunit beta	Protein import, sorting and homeostasis > Protein import and sorting > Preprotein cleavage | Protein import, sorting and homeostasis > Protein homeostasis > Proteases
GRSF1	0.0497741	0.947953	stable	G-rich sequence factor 1	Mitochondrial central dogma > mtRNA metabolism > mtRNA granules | Mitochondrial central dogma > mtRNA metabolism > Polycistronic mtRNA processing | Mitochondrial central dogma > mtRNA metabolism > mtRNA stability and decay | Mitochondrial central dogma > Translation > Mitochondrial ribosome assembly
MTIF2	0.0502295	0.379703	stable	Translation initiation factor IF-2, mitochondrial	Mitochondrial central dogma > Translation > Translation factors
MRPS36	0.0502403	-1.10636	stable	28S ribosomal protein S36, mitochondrial	Mitochondrial central dogma > Translation > Mitochondrial ribosome | Metabolism > Carbohydrate metabolism > TCA cycle
FASN	0.0506188	-0.842337	stable	Fatty acid synthase	Metabolism > Lipid metabolism
SDR39U1	0.0508576	-1.23014	stable	Epimerase family protein SDR39U1
RIDA	0.0513148	-1.20228	stable	2-iminobutanoate/2-iminopropanoate deaminase
TRNT1	0.0533149	0.539275	stable	CCA tRNA nucleotidyltransferase 1, mitochondrial	Mitochondrial central dogma > mtRNA metabolism > mt-tRNA modifications
GATB	0.0533709	1.33257	stable	Glutamyl-tRNA(Gln) amidotransferase subunit B, mitochondrial	Mitochondrial central dogma > Translation > mt-tRNA synthetases
ACSF2	0.0541543	0.82796	stable	Medium-chain acyl-CoA ligase ACSF2, mitochondrial	Metabolism > Lipid metabolism > Fatty acid oxidation
OPA3	0.0545629	-0.944042	stable	Optic atrophy 3 protein
TMEM65	0.0557789	-0.986969	stable	Transmembrane protein 65
SLC25A6	0.0569819	-0.888506	stable	ADP/ATP translocase 3	Metabolism > Nucleotide metabolism > Nucleotide import | Signaling > Calcium homeostasis > Mitochondrial permeability transition pore | Small molecule transport > SLC25A family
ATP5PF	0.0571398	-0.857206	stable	ATP synthase-coupling factor 6, mitochondrial	OXPHOS > Complex V > CV subunits | OXPHOS > OXPHOS subunits
NT5DC3	0.0571888	-1.17368	stable	5'-nucleotidase domain-containing protein 3
BCL2L13	0.0571893	-1.20218	stable	Bcl-2-like protein 13	Mitochondrial dynamics and surveillance > Mitophagy | Mitochondrial dynamics and surveillance > Autophagy | Mitochondrial dynamics and surveillance > Apoptosis
DLD	0.0585608	-0.717061	stable	Dihydrolipoyl dehydrogenase, mitochondrial	Metabolism > Carbohydrate metabolism > Pyruvate metabolism | Metabolism > Carbohydrate metabolism > TCA cycle | Metabolism > Amino acid metabolism > Branched-chain amino acid metabolism | Metabolism > Amino acid metabolism > Branched-chain amino acid dehydrogenase complex | Metabolism > Amino acid metabolism > Lysine metabolism | Metabolism > Amino acid metabolism > Glycine metabolism | Metabolis…
MMAA	0.0598307	0.735932	stable	Methylmalonic aciduria type A protein, mitochondrial	Metabolism > Vitamin metabolism > Vitamin B12 metabolism
MRPL40	0.0602899	1.93905	stable	39S ribosomal protein L40, mitochondrial	Mitochondrial central dogma > Translation > Mitochondrial ribosome
HADHA	0.0603771	0.655641	stable	Trifunctional enzyme subunit alpha, mitochondrial	Metabolism > Lipid metabolism > Fatty acid oxidation | Metabolism > Lipid metabolism > Cardiolipin synthesis | Metabolism > Amino acid metabolism > Branched-chain amino acid metabolism
RDH14	0.0617399	-0.579521	stable	Retinol dehydrogenase 14	Metabolism > Vitamin metabolism > Vitamin A metabolism
SLIRP	0.0623794	0.466901	stable	SRA stem-loop-interacting RNA-binding protein, mitochondrial	Mitochondrial central dogma > mtRNA metabolism > mtRNA stability and decay | Mitochondrial central dogma > Translation
SFXN3	0.0638475	-0.506723	stable	Sideroflexin-3	Metabolism > Amino acid metabolism > Serine metabolism | Metabolism > Vitamin metabolism > Folate and 1-C metabolism | Small molecule transport > Sideroflexins
HSD17B4	0.0641983	0.790468	stable	Peroxisomal multifunctional enzyme type 2	Metabolism > Lipid metabolism
ABCD3	0.0649996	1.22808	stable	ATP-binding cassette sub-family D member 3	Small molecule transport > ABC transporters
SPRYD4	0.0665244	-0.567994	stable	SPRY domain-containing protein 4
FXN	0.0684009	-0.518781	stable	Frataxin, mitochondrial	Metabolism > Metals and cofactors > Fe-S cluster biosynthesis
ACAD8	0.0684571	0.495755	stable	Isobutyryl-CoA dehydrogenase, mitochondrial	Metabolism > Amino acid metabolism > Branched-chain amino acid metabolism
NLRX1	0.0687411	0.737485	stable	NLR family member X1	Signaling > Immune response
PRXL2A	0.0690709	-0.687743	stable	Peroxiredoxin-like 2A	Metabolism > Detoxification > ROS and glutathione metabolism
TIMM29	0.0694886	-1.09169	stable	Mitochondrial import inner membrane translocase subunit Tim29	Protein import, sorting and homeostasis > Protein import and sorting > TIM22 carrier pathway
HSDL1	0.069687	-0.334384	stable	Inactive hydroxysteroid dehydrogenase-like protein 1
ACAD9	0.0698452	0.401084	stable	Complex I assembly factor ACAD9, mitochondrial	OXPHOS > Complex I > CI assembly factors | OXPHOS > OXPHOS assembly factors
STOML2	0.0705532	0.919736	stable	Stomatin-like protein 2, mitochondrial	Protein import, sorting and homeostasis > Protein homeostasis
PDK2	0.0713261	-1.21813	stable	[Pyruvate dehydrogenase (acetyl-transferring)] kinase isozyme 2, mitochondrial	Metabolism > Carbohydrate metabolism > Pyruvate metabolism
LYRM4	0.0726523	-0.569517	stable	LYR motif-containing protein 4	Metabolism > Metals and cofactors > Fe-S cluster biosynthesis
ISCU	0.0726836	-1.70569	stable	Iron-sulfur cluster assembly enzyme ISCU, mitochondrial	Metabolism > Metals and cofactors > Fe-S cluster biosynthesis | Metabolism > Metals and cofactors > Fe-S-containing proteins
MPV17	0.072765	1.7215	stable	Protein Mpv17	Small molecule transport
MRPL9	0.0730858	0.487876	stable	39S ribosomal protein L9, mitochondrial	Mitochondrial central dogma > Translation > Mitochondrial ribosome
AKR7A2	0.0746993	-0.402628	stable	Aflatoxin B1 aldehyde reductase member 2	Metabolism > Amino acid metabolism > GABA metabolism | Metabolism > Detoxification > Xenobiotic metabolism
ARMCX3	0.0752883	1.28453	stable	Armadillo repeat-containing X-linked protein 3	Mitochondrial dynamics and surveillance > Trafficking
MRRF	0.0762255	0.83456	stable	Ribosome-recycling factor, mitochondrial	Mitochondrial central dogma > Translation > Translation factors
HADHB	0.0762313	0.62895	stable	Trifunctional enzyme subunit beta, mitochondrial	Metabolism > Carbohydrate metabolism > Ketone metabolism | Metabolism > Lipid metabolism > Fatty acid oxidation | Metabolism > Amino acid metabolism > Lysine metabolism
TXNRD2	0.0780918	-0.697844	stable	Thioredoxin reductase 2, mitochondrial	Metabolism > Detoxification > ROS and glutathione metabolism | Metabolism > Detoxification > Selenoproteins
ABHD11	0.078588	0.710738	stable	Protein ABHD11	Metabolism > Carbohydrate metabolism > TCA-associated
AGPAT5	0.0794984	0.992439	stable	1-acyl-sn-glycerol-3-phosphate acyltransferase epsilon	Metabolism > Lipid metabolism > Cardiolipin synthesis | Metabolism > Lipid metabolism > Phospholipid metabolism
DCAKD	0.0821099	0.534667	stable	Dephospho-CoA kinase domain-containing protein
MTHFD1L	0.0826863	0.758388	stable	Monofunctional C1-tetrahydrofolate synthase, mitochondrial	Metabolism > Vitamin metabolism > Folate and 1-C metabolism
ALDH2	0.0832912	-0.603442	stable	Aldehyde dehydrogenase, mitochondrial	Metabolism > Detoxification > Xenobiotic metabolism
SSBP1	0.0833635	0.768263	stable	Single-stranded DNA-binding protein, mitochondrial	Mitochondrial central dogma > mtDNA maintainance > mtDNA replication | Mitochondrial central dogma > mtDNA maintainance > mtDNA nucleoid
TMEM126A	0.0844847	-0.423687	stable	Transmembrane protein 126A	OXPHOS > Complex I > CI assembly factors | OXPHOS > OXPHOS assembly factors
MCCC2	0.0848028	0.683631	stable	Methylcrotonoyl-CoA carboxylase beta chain, mitochondrial	Metabolism > Amino acid metabolism > Branched-chain amino acid metabolism
SDHB	0.0849029	-0.470037	stable	Succinate dehydrogenase [ubiquinone] iron-sulfur subunit, mitochondrial	OXPHOS > Complex II > CII subunits | Metabolism > Carbohydrate metabolism > TCA cycle | Metabolism > Metals and cofactors > Fe-S-containing proteins | OXPHOS > OXPHOS subunits
MMAB	0.0861039	-0.509062	stable	Corrinoid adenosyltransferase	Metabolism > Vitamin metabolism > Vitamin B12 metabolism
GLOD4	0.0888693	-0.42921	stable	Glyoxalase domain-containing protein 4
AFG3L2	0.0909041	-0.366559	stable	AFG3-like protein 2	Protein import, sorting and homeostasis > Protein homeostasis > Proteases
D2HGDH	0.0917612	-0.691752	stable	D-2-hydroxyglutarate dehydrogenase, mitochondrial	Metabolism > Carbohydrate metabolism > TCA-associated
PDK3	0.0923622	-0.911732	stable	[Pyruvate dehydrogenase (acetyl-transferring)] kinase isozyme 3, mitochondrial	Metabolism > Carbohydrate metabolism > Pyruvate metabolism
TOMM34	0.0924812	1.02075	stable	Mitochondrial import receptor subunit TOM34	Protein import, sorting and homeostasis > Protein import and sorting > TOM
NFS1	0.0931297	-0.859792	stable	Cysteine desulfurase, mitochondrial	Metabolism > Metals and cofactors > Fe-S cluster biosynthesis | Metabolism > Metals and cofactors > Fe-S-containing proteins
ARF5	0.0972255	-0.6034	stable	ADP-ribosylation factor 5
CLPB	0.0988457	0.38319	stable	Caseinolytic peptidase B protein homolog	Protein import, sorting and homeostasis > Protein homeostasis > Proteases
DHTKD1	0.10006	0.774447	stable	Probable 2-oxoglutarate dehydrogenase E1 component DHKTD1, mitochondrial	Metabolism > Amino acid metabolism > Lysine metabolism
UQCRH	0.100227	-1.25015	stable	Cytochrome b-c1 complex subunit 6, mitochondrial	OXPHOS > Complex III > CIII subunits | OXPHOS > OXPHOS subunits
SDHA	0.104232	-0.470896	stable	Succinate dehydrogenase [ubiquinone] flavoprotein subunit, mitochondrial	OXPHOS > Complex II > CII subunits | Metabolism > Carbohydrate metabolism > TCA cycle | OXPHOS > OXPHOS subunits
ATAD3B	0.105493	0.51984	stable	ATPase family AAA domain-containing protein 3B	Mitochondrial central dogma > mtDNA maintainance > mtDNA nucleoid | Mitochondrial dynamics and surveillance > Organelle contact sites | Mitochondrial dynamics and surveillance > Intramitochondrial membrane interactions
SIRT3	0.106666	-0.325747	stable	NAD-dependent protein deacetylase sirtuin-3, mitochondrial	Metabolism > Metals and cofactors > NAD biosynthesis and metabolism | Signaling
ALDH7A1	0.107161	-0.99748	stable	Alpha-aminoadipic semialdehyde dehydrogenase	Metabolism > Amino acid metabolism > Lysine metabolism | Metabolism > Amino acid metabolism > Glycine metabolism | Metabolism > Vitamin metabolism > Choline and betaine metabolism | Metabolism > Vitamin metabolism > Folate and 1-C metabolism | Metabolism > Detoxification > ROS and glutathione metabolism
PGS1	0.111789	-0.896212	stable	CDP-diacylglycerol--glycerol-3-phosphate 3-phosphatidyltransferase, mitochondrial	Metabolism > Lipid metabolism > Cardiolipin synthesis | Metabolism > Lipid metabolism > Phospholipid metabolism
DCXR	0.112693	-0.533469	stable	L-xylulose reductase	Metabolism > Carbohydrate metabolism
PCBD2	0.115965	0.867686	stable	Pterin-4-alpha-carbinolamine dehydratase 2	Metabolism > Metals and cofactors > Tetrahydobiopterin synthesis
SLC25A25	0.119661	-0.239101	stable	Calcium-binding mitochondrial carrier protein SCaMC-2	Metabolism > Nucleotide metabolism > Nucleotide import | Signaling > Calcium homeostasis > EF hand proteins | Small molecule transport > SLC25A family
RMDN1	0.120553	0.852178	stable	Regulator of microtubule dynamics protein 1
ME2	0.121338	0.753309	stable	NAD-dependent malic enzyme, mitochondrial	Metabolism > Carbohydrate metabolism > TCA-associated
TIMM10B	0.121551	-0.636945	stable	Mitochondrial import inner membrane translocase subunit Tim10 B	Protein import, sorting and homeostasis > Protein homeostasis > Chaperones | Protein import, sorting and homeostasis > Protein import and sorting
PDE12	0.121744	0.354117	stable	2',5'-phosphodiesterase 12	Mitochondrial central dogma > mtRNA metabolism > mt-mRNA modifications | Mitochondrial central dogma > mtRNA metabolism > mtRNA stability and decay
NDUFAF5	0.122439	-0.434016	stable	Arginine-hydroxylase NDUFAF5, mitochondrial	OXPHOS > Complex I > CI assembly factors | OXPHOS > OXPHOS assembly factors
DMGDH	0.128853	-1.19675	stable	Dimethylglycine dehydrogenase, mitochondrial	Metabolism > Amino acid metabolism > Glycine metabolism | Metabolism > Vitamin metabolism > Choline and betaine metabolism | Metabolism > Vitamin metabolism > Folate and 1-C metabolism
GRHPR	0.13029	-0.561486	stable	Glyoxylate reductase/hydroxypyruvate reductase	Metabolism > Amino acid metabolism > Glyoxylate metabolism
HSD17B8	0.130621	-0.398082	stable	(3R)-3-hydroxyacyl-CoA dehydrogenase	Metabolism > Lipid metabolism > Type II fatty acid synthesis | Metabolism > Lipid metabolism > Cholesterol, bile acid, steroid synthesis
OAT	0.133137	0.645139	stable	Ornithine aminotransferase, mitochondrial	Metabolism > Amino acid metabolism > Proline metabolism
HSPD1	0.134851	0.254287	stable	60 kDa heat shock protein, mitochondrial	Protein import, sorting and homeostasis > Protein homeostasis > Chaperones
DBT	0.137352	-0.265256	stable	Lipoamide acyltransferase component of branched-chain alpha-keto acid dehydrogenase complex, mitochondrial	Metabolism > Amino acid metabolism > Branched-chain amino acid metabolism | Metabolism > Amino acid metabolism > Branched-chain amino acid dehydrogenase complex
ACAA1	0.140376	0.649324	stable	3-ketoacyl-CoA thiolase, peroxisomal	Metabolism > Lipid metabolism
COQ6	0.14139	-0.968911	stable	Ubiquinone biosynthesis monooxygenase COQ6, mitochondrial	Metabolism > Metals and cofactors > Coenzyme Q metabolism
TIMM10	0.147435	-0.529477	stable	Mitochondrial import inner membrane translocase subunit Tim10	Protein import, sorting and homeostasis > Protein homeostasis > Chaperones | Protein import, sorting and homeostasis > Protein import and sorting
MPST	0.149622	0.481377	stable	3-mercaptopyruvate sulfurtransferase	Metabolism > Detoxification > Xenobiotic metabolism | Metabolism > Sulfur metabolism
PNPO	0.150654	-0.540203	stable	Pyridoxine-5'-phosphate oxidase	Metabolism > Vitamin metabolism > Vitamin B6 metabolism
VDAC1	0.15292	-0.271935	stable	Voltage-dependent anion-selective channel protein 1	Signaling > Calcium homeostasis > Mitochondrial permeability transition pore | Mitochondrial dynamics and surveillance > Organelle contact sites | Small molecule transport
CBR4	0.153719	0.869532	stable	3-oxoacyl-[acyl-carrier-protein] reductase	Metabolism > Lipid metabolism > Type II fatty acid synthesis
ACOT2	0.155665	-0.508058	stable	Acyl-coenzyme A thioesterase 2, mitochondrial	Metabolism > Lipid metabolism
LETM1	0.156625	-0.0496948	stable	Mitochondrial proton/calcium exchanger protein	Signaling > Calcium homeostasis > Calcium cycle
TOMM5	0.156639	0.843841	stable	Mitochondrial import receptor subunit TOM5 homolog	Protein import, sorting and homeostasis > Protein import and sorting > TOM
GARS1	0.157887	-0.336566	stable	Glycine--tRNA ligase	Mitochondrial central dogma > Translation > mt-tRNA synthetases
NNT	0.160117	-0.427197	stable	NAD(P) transhydrogenase, mitochondrial	Metabolism > Metals and cofactors > NAD biosynthesis and metabolism
EXD2	0.160126	0.734147	stable	Exonuclease 3'-5' domain-containing protein 2	Mitochondrial central dogma > Translation
MTCH2	0.160544	-0.461624	stable	Mitochondrial carrier homolog 2	Small molecule transport > SLC25A family | Mitochondrial dynamics and surveillance > Fusion
MTX1	0.165939	-0.301198	stable	Metaxin-1	Protein import, sorting and homeostasis > Protein import and sorting > SAM | Mitochondrial dynamics and surveillance > Intramitochondrial membrane interactions
IDH2	0.169721	-0.376335	stable	Isocitrate dehydrogenase [NADP], mitochondrial	Metabolism > Carbohydrate metabolism > TCA cycle
PC	0.169972	-0.620887	stable	Pyruvate carboxylase, mitochondrial	Metabolism > Carbohydrate metabolism > Gluconeogenesis | Metabolism > Carbohydrate metabolism > TCA-associated | Metabolism > Vitamin metabolism > Biotin utilizing proteins
PLGRKT	0.171681	1.19265	stable	Plasminogen receptor (KT)
IBA57	0.174025	-0.291008	stable	Putative transferase CAF17, mitochondrial	Metabolism > Metals and cofactors > Fe-S cluster biosynthesis
ACSL1	0.177571	0.268887	stable	Long-chain-fatty-acid--CoA ligase 1	Metabolism > Lipid metabolism > Fatty acid oxidation
STOM	0.180128	0.718571	stable	Stomatin
DHRS4	0.186106	0.691929	stable	Dehydrogenase/reductase SDR family member 4	Metabolism > Vitamin metabolism > Vitamin A metabolism
SPR	0.186363	-0.59541	stable	Sepiapterin reductase	Metabolism > Metals and cofactors > Tetrahydobiopterin synthesis
SLC25A20	0.190284	0.521843	stable	Mitochondrial carnitine/acylcarnitine carrier protein	Metabolism > Lipid metabolism > Fatty acid oxidation | Metabolism > Metals and cofactors > Carnitine synthesis and transport | Metabolism > Metals and cofactors > Carnitine shuttle | Small molecule transport > SLC25A family
MRPL27	0.190302	0.614591	stable	39S ribosomal protein L27, mitochondrial	Mitochondrial central dogma > Translation > Mitochondrial ribosome
NUDT5	0.190971	0.514389	stable	ADP-sugar pyrophosphatase	Metabolism > Nucleotide metabolism > Nucleotide synthesis and processing
MPC2	0.192092	-0.380538	stable	Mitochondrial pyruvate carrier 2	Metabolism > Carbohydrate metabolism > Gluconeogenesis | Metabolism > Carbohydrate metabolism > Pyruvate metabolism | Metabolism > Carbohydrate metabolism > TCA-associated | Small molecule transport
SLC25A1	0.193297	0.58694	stable	Tricarboxylate transport protein, mitochondrial	Metabolism > Carbohydrate metabolism > Gluconeogenesis | Metabolism > Carbohydrate metabolism > TCA-associated | Metabolism > Lipid metabolism | Small molecule transport > SLC25A family
FKBP8	0.195125	-0.45138	stable	Peptidyl-prolyl cis-trans isomerase FKBP8	Mitochondrial dynamics and surveillance > Organelle contact sites | Mitochondrial dynamics and surveillance > Mitophagy | Mitochondrial dynamics and surveillance > Autophagy
MT-ND4	0.196864	-0.887455	stable	NADH-ubiquinone oxidoreductase chain 4	OXPHOS > Complex I > CI subunits | OXPHOS > OXPHOS subunits
OCIAD1	0.203764	0.380653	stable	OCIA domain-containing protein 1
APEX1	0.207881	0.880912	stable	DNA-(apurinic or apyrimidinic site) endonuclease	Mitochondrial central dogma > mtDNA maintainance > mtDNA repair
IVD	0.211248	0.388394	stable	Isovaleryl-CoA dehydrogenase, mitochondrial	Metabolism > Amino acid metabolism > Branched-chain amino acid metabolism
AIFM1	0.211274	0.493777	stable	Apoptosis-inducing factor 1, mitochondrial	Protein import, sorting and homeostasis > Protein import and sorting > MIA40 | OXPHOS > Complex I > CI assembly factors | OXPHOS > OXPHOS assembly factors | Mitochondrial dynamics and surveillance > Apoptosis
HIGD2A	0.213401	0.671034	stable	HIG1 domain family member 2A, mitochondrial	OXPHOS > OXPHOS assembly factors | OXPHOS > Respirasome assembly
FIS1	0.218649	-0.319732	stable	Mitochondrial fission 1 protein	Mitochondrial dynamics and surveillance > Fission
PRDX2	0.218849	-0.349718	stable	Peroxiredoxin-2	Metabolism > Detoxification > ROS and glutathione metabolism
ATAD3A	0.224022	0.187463	stable	ATPase family AAA domain-containing protein 3A	Mitochondrial central dogma > mtDNA maintainance > mtDNA nucleoid | Mitochondrial dynamics and surveillance > Organelle contact sites | Mitochondrial dynamics and surveillance > Intramitochondrial membrane interactions
CCDC90B	0.229577	0.870056	stable	Coiled-coil domain-containing protein 90B, mitochondrial
MRPL21	0.231224	0.480563	stable	39S ribosomal protein L21, mitochondrial	Mitochondrial central dogma > Translation > Mitochondrial ribosome
FUNDC2	0.23281	0.365709	stable	FUN14 domain-containing protein 2	Mitochondrial dynamics and surveillance > Organelle contact sites | Signaling
MRPL58	0.234922	0.654894	stable	Peptidyl-tRNA hydrolase ICT1, mitochondrial	Mitochondrial central dogma > Translation > Mitochondrial ribosome | Mitochondrial central dogma > Translation > Translation factors
CYB5R3	0.235306	0.298824	stable	NADH-cytochrome b5 reductase 3	Metabolism > Detoxification > Xenobiotic metabolism | Metabolism > Detoxification > Amidoxime reducing complex | Metabolism > Lipid metabolism
DHRS7B	0.238761	0.332777	stable	Dehydrogenase/reductase SDR family member 7B
UQCC1	0.240977	0.094072	stable	Ubiquinol-cytochrome-c reductase complex assembly factor 1	OXPHOS > Complex III > CIII assembly factors | OXPHOS > OXPHOS assembly factors
NAXE	0.242011	-0.34158	stable	NAD(P)H-hydrate epimerase	Metabolism > Metals and cofactors > NAD biosynthesis and metabolism
TK2	0.256671	-0.232606	stable	Thymidine kinase 2, mitochondrial	Metabolism > Nucleotide metabolism > Nucleotide synthesis and processing
PNPLA8	0.256897	0.458055	stable	Calcium-independent phospholipase A2-gamma	Metabolism > Lipid metabolism > Cardiolipin synthesis | Metabolism > Lipid metabolism > Phospholipid metabolism
MCCC1	0.259805	0.304949	stable	Methylcrotonoyl-CoA carboxylase subunit alpha, mitochondrial	Metabolism > Amino acid metabolism > Branched-chain amino acid metabolism | Metabolism > Vitamin metabolism > Biotin utilizing proteins
PITRM1	0.260249	-0.337923	stable	Presequence protease, mitochondrial	Protein import, sorting and homeostasis > Protein homeostasis > Proteases
SLC25A5	0.261208	-0.433508	stable	ADP/ATP translocase 2	Metabolism > Nucleotide metabolism > Nucleotide import | Signaling > Calcium homeostasis > Mitochondrial permeability transition pore | Small molecule transport > SLC25A family
MAIP1	0.26386	-0.171786	stable	m-AAA protease-interacting protein 1, mitochondrial	Protein import, sorting and homeostasis > Protein homeostasis > Chaperones
NADK2	0.264455	0.596377	stable	NAD kinase 2, mitochondrial	Metabolism > Metals and cofactors > NAD biosynthesis and metabolism
ALDH9A1	0.275238	0.236149	stable	4-trimethylaminobutyraldehyde dehydrogenase	Metabolism > Amino acid metabolism > GABA metabolism | Metabolism > Detoxification > ROS and glutathione metabolism
IDE	0.285192	0.736163	stable	Insulin-degrading enzyme	Protein import, sorting and homeostasis > Protein homeostasis > Proteases
NDUFAF3	0.287694	0.270541	stable	NADH dehydrogenase [ubiquinone] 1 alpha subcomplex assembly factor 3	OXPHOS > Complex I > CI assembly factors | OXPHOS > OXPHOS assembly factors
ATPAF1	0.292954	-0.655991	stable	ATP synthase mitochondrial F1 complex assembly factor 1	OXPHOS > Complex V > CV assembly factors | OXPHOS > OXPHOS assembly factors
FTH1	0.2977	0.508359	stable	Ferritin heavy chain	Metabolism > Metals and cofactors > Iron homeostasis
AKR1B10	0.297722	-0.275884	stable	Aldo-keto reductase family 1 member B10	Metabolism > Vitamin metabolism > Vitamin A metabolism | Metabolism > Detoxification > Xenobiotic metabolism
MFF	0.300538	-0.448317	stable	Mitochondrial fission factor	Mitochondrial dynamics and surveillance > Fission
HTRA2	0.303265	-0.625539	stable	Serine protease HTRA2, mitochondrial	Protein import, sorting and homeostasis > Protein homeostasis > Proteases | Mitochondrial dynamics and surveillance > Apoptosis
MMUT	0.305762	0.313145	stable	Methylmalonyl-CoA mutase, mitochondrial	Metabolism > Carbohydrate metabolism > Propanoate metabolism | Metabolism > Lipid metabolism > Fatty acid oxidation | Metabolism > Vitamin metabolism > Vitamin B12 metabolism
LYPLA1	0.312082	0.486657	stable	Acyl-protein thioesterase 1	Metabolism > Lipid metabolism | Signaling
NARS2	0.313685	0.325654	stable	Probable asparagine--tRNA ligase, mitochondrial	Mitochondrial central dogma > Translation > mt-tRNA synthetases
SUPV3L1	0.314515	0.307948	stable	ATP-dependent RNA helicase SUPV3L1, mitochondrial	Mitochondrial central dogma > mtRNA metabolism > mtRNA granules | Mitochondrial central dogma > mtRNA metabolism > mtRNA stability and decay
NLN	0.323068	0.593095	stable	Neurolysin, mitochondrial	Protein import, sorting and homeostasis > Protein homeostasis > Proteases
HIGD1A	0.333632	-0.578254	stable	HIG1 domain family member 1A, mitochondrial	OXPHOS > Complex IV > CIV assembly factors | OXPHOS > OXPHOS assembly factors | OXPHOS > Respirasome assembly
PAM16	0.333814	-0.429703	stable	Mitochondrial import inner membrane translocase subunit TIM16	Protein import, sorting and homeostasis > Protein import and sorting > Import motor
NDUFAF2	0.338312	-0.480171	stable	NADH dehydrogenase [ubiquinone] 1 alpha subcomplex assembly factor 2	OXPHOS > Complex I > CI assembly factors | OXPHOS > OXPHOS assembly factors
HSPE1	0.338657	0.211941	stable	10 kDa heat shock protein, mitochondrial	Protein import, sorting and homeostasis > Protein homeostasis > Chaperones
CYB5B	0.341656	0.612896	stable	Cytochrome b5 type B	Metabolism > Metals and cofactors > Heme-containing proteins | Metabolism > Detoxification > Xenobiotic metabolism | Metabolism > Detoxification > Amidoxime reducing complex | Metabolism > Electron carriers > Cytochromes
ETFDH	0.356065	-0.263693	stable	Electron transfer flavoprotein-ubiquinone oxidoreductase, mitochondrial	Metabolism > Lipid metabolism > Fatty acid oxidation | Metabolism > Amino acid metabolism > Branched-chain amino acid metabolism | Metabolism > Amino acid metabolism > Lysine metabolism | Metabolism > Amino acid metabolism > Glycine metabolism | Metabolism > Metals and cofactors > Fe-S-containing proteins | Metabolism > Vitamin metabolism > Choline and betaine metabolism | Metabolism > Electron c…
STX17	0.360098	0.473424	stable	Syntaxin-17	Mitochondrial dynamics and surveillance > Fission | Mitochondrial dynamics and surveillance > Organelle contact sites | Mitochondrial dynamics and surveillance > Autophagy
PGAM5	0.36332	-0.267651	stable	Serine/threonine-protein phosphatase PGAM5, mitochondrial	Mitochondrial dynamics and surveillance > Mitophagy | Mitochondrial dynamics and surveillance > Autophagy
ACADSB	0.364157	-0.328735	stable	Short/branched chain specific acyl-CoA dehydrogenase, mitochondrial	Metabolism > Lipid metabolism > Fatty acid oxidation | Metabolism > Amino acid metabolism > Branched-chain amino acid metabolism
TAMM41	0.379298	0.648542	stable	Phosphatidate cytidylyltransferase, mitochondrial	Metabolism > Lipid metabolism > Cardiolipin synthesis | Metabolism > Lipid metabolism > Phospholipid metabolism
SLC25A24	0.381491	0.785018	stable	Calcium-binding mitochondrial carrier protein SCaMC-1	Metabolism > Nucleotide metabolism > Nucleotide import | Signaling > Calcium homeostasis > EF hand proteins | Small molecule transport > SLC25A family
MACROD1	0.381991	-0.343963	stable	ADP-ribose glycohydrolase MACROD1	Signaling
HIBCH	0.385952	0.250243	stable	3-hydroxyisobutyryl-CoA hydrolase, mitochondrial	Metabolism > Amino acid metabolism > Branched-chain amino acid metabolism
LYPLAL1	0.401716	-0.309708	stable	Lysophospholipase-like protein 1	Metabolism > Lipid metabolism
ECHDC1	0.416208	-0.473014	stable	Ethylmalonyl-CoA decarboxylase	Metabolism > Lipid metabolism
FDPS	0.419224	-0.46761	stable	Farnesyl pyrophosphate synthase	Metabolism > Lipid metabolism > Cholesterol-associated
ALDH4A1	0.420084	-0.220345	stable	Delta-1-pyrroline-5-carboxylate dehydrogenase, mitochondrial	Metabolism > Amino acid metabolism > Proline metabolism | Metabolism > Amino acid metabolism > Glyoxylate metabolism
PPIF	0.423203	-0.53758	stable	Peptidyl-prolyl cis-trans isomerase F, mitochondrial	Signaling > Calcium homeostasis > Mitochondrial permeability transition pore
TACO1	0.426854	-0.15147	stable	Translational activator of cytochrome c oxidase 1	Mitochondrial central dogma > Translation > Translation factors | OXPHOS > Complex IV > CIV assembly factors | OXPHOS > OXPHOS assembly factors
GCSH	0.429806	0.27311	stable	Glycine cleavage system H protein, mitochondrial	Metabolism > Lipid metabolism > Lipoate insertion | Metabolism > Amino acid metabolism > Glycine metabolism | Metabolism > Amino acid metabolism > Glycine cleavage system
MAOB	0.443376	-0.80491	stable	Amine oxidase [flavin-containing] B	Metabolism > Amino acid metabolism > Catechol metabolism | Metabolism > Detoxification > Xenobiotic metabolism
PCCB	0.449577	-0.282742	stable	Propionyl-CoA carboxylase beta chain, mitochondrial	Metabolism > Carbohydrate metabolism > Propanoate metabolism | Metabolism > Lipid metabolism > Fatty acid oxidation
GLRX5	0.450301	-0.296206	stable	Glutaredoxin-related protein 5, mitochondrial	Metabolism > Metals and cofactors > Fe-S cluster biosynthesis | Metabolism > Metals and cofactors > Fe-S-containing proteins
CBR3	0.451379	-0.263274	stable	Carbonyl reductase [NADPH] 3	Metabolism > Detoxification > Xenobiotic metabolism
PIGBOS1	0.452364	-0.385258	stable	Protein PIGBOS1	Mitochondrial dynamics and surveillance > Organelle contact sites
DNAJC19	0.455343	-0.226337	stable	Mitochondrial import inner membrane translocase subunit TIM14	Protein import, sorting and homeostasis > Protein import and sorting > Import motor
SMIM20	0.463682	0.417421	stable	Small integral membrane protein 20	OXPHOS > Complex IV > CIV assembly factors | OXPHOS > OXPHOS assembly factors
C1QBP	0.468616	0.148818	stable	Complement component 1 Q subcomponent-binding protein, mitochondrial	Signaling > Immune response
ARMC10	0.469206	-0.134891	stable	Armadillo repeat-containing protein 10	Mitochondrial dynamics and surveillance > Fission | Mitochondrial dynamics and surveillance > Trafficking
TST	0.476113	-0.151845	stable	Thiosulfate sulfurtransferase	Metabolism > Detoxification > Xenobiotic metabolism | Metabolism > Sulfur metabolism
FARS2	0.478463	0.332346	stable	Phenylalanine--tRNA ligase, mitochondrial	Mitochondrial central dogma > Translation > mt-tRNA synthetases
PCK2	0.484667	0.317281	stable	Phosphoenolpyruvate carboxykinase [GTP], mitochondrial	Metabolism > Carbohydrate metabolism > Gluconeogenesis | Metabolism > Carbohydrate metabolism > TCA-associated
DIABLO	0.486404	0.26042	stable	Diablo homolog, mitochondrial	Mitochondrial dynamics and surveillance > Apoptosis
AGK	0.497177	-0.240312	stable	Acylglycerol kinase, mitochondrial	Protein import, sorting and homeostasis > Protein import and sorting > TIM22 carrier pathway | Metabolism > Lipid metabolism > Phospholipid metabolism
COQ8A	0.506657	0.213245	stable	Atypical kinase COQ8A, mitochondrial	Metabolism > Metals and cofactors > Coenzyme Q metabolism
COQ9	0.506875	-0.210679	stable	Ubiquinone biosynthesis protein COQ9, mitochondrial	Metabolism > Metals and cofactors > Coenzyme Q metabolism
AK3	0.508257	0.14696	stable	GTP:AMP phosphotransferase AK3, mitochondrial	Metabolism > Nucleotide metabolism > Nucleotide synthesis and processing
TOMM22	0.510754	0.156292	stable	Mitochondrial import receptor subunit TOM22 homolog	Protein import, sorting and homeostasis > Protein import and sorting > TOM
PTPMT1	0.511455	0.328785	stable	Phosphatidylglycerophosphatase and protein-tyrosine phosphatase 1	Metabolism > Lipid metabolism > Cardiolipin synthesis | Metabolism > Lipid metabolism > Phospholipid metabolism
SURF1	0.518267	0.199867	stable	Surfeit locus protein 1	OXPHOS > Complex IV > CIV assembly factors | OXPHOS > OXPHOS assembly factors
CHDH	0.524766	0.293221	stable	Choline dehydrogenase, mitochondrial	Metabolism > Amino acid metabolism > Glycine metabolism | Metabolism > Vitamin metabolism > Choline and betaine metabolism | Metabolism > Vitamin metabolism > Folate and 1-C metabolism | Metabolism > Electron carriers > Q-linked reactions, other
SYNJ2BP	0.52944	0.150164	stable	Synaptojanin-2-binding protein	Mitochondrial dynamics and surveillance > Organelle contact sites
NME3	0.533089	-0.207521	stable	Nucleoside diphosphate kinase 3	Metabolism > Nucleotide metabolism > Nucleotide synthesis and processing
TMEM70	0.539816	-0.194802	stable	Transmembrane protein 70, mitochondrial	OXPHOS > Complex I > CI assembly factors | OXPHOS > Complex V > CV assembly factors | OXPHOS > OXPHOS assembly factors
ABCB8	0.543179	-0.276441	stable	Mitochondrial potassium channel ATP-binding subunit	Small molecule transport > ABC transporters
COQ7	0.547242	-0.226545	stable	5-demethoxyubiquinone hydroxylase, mitochondrial	Metabolism > Metals and cofactors > Coenzyme Q metabolism
ETFA	0.552773	0.106793	stable	Electron transfer flavoprotein subunit alpha, mitochondrial	Metabolism > Lipid metabolism > Fatty acid oxidation | Metabolism > Amino acid metabolism > Branched-chain amino acid metabolism | Metabolism > Amino acid metabolism > Lysine metabolism | Metabolism > Amino acid metabolism > Glycine metabolism | Metabolism > Vitamin metabolism > Choline and betaine metabolism | Metabolism > Electron carriers > Q-linked reactions, other
PRDX6	0.554789	-0.207639	stable	Peroxiredoxin-6	Metabolism > Lipid metabolism > Phospholipid metabolism | Metabolism > Detoxification > ROS and glutathione metabolism
TIMM8A	0.555528	-0.196453	stable	Mitochondrial import inner membrane translocase subunit Tim8 A	Protein import, sorting and homeostasis > Protein homeostasis > Chaperones | Protein import, sorting and homeostasis > Protein import and sorting
PDF	0.573456	-0.312515	stable	Peptide deformylase, mitochondrial	Mitochondrial central dogma > Translation > fMet processing | Protein import, sorting and homeostasis > Protein homeostasis
OXSM	0.582929	0.156678	stable	3-oxoacyl-[acyl-carrier-protein] synthase, mitochondrial	Metabolism > Lipid metabolism > Type II fatty acid synthesis
IARS2	0.587285	0.102686	stable	Isoleucine--tRNA ligase, mitochondrial	Mitochondrial central dogma > Translation > mt-tRNA synthetases
PHB	0.597861	0.13445	stable	Prohibitin	Protein import, sorting and homeostasis > Protein homeostasis > Chaperones
NDUFAF4	0.600592	-0.265338	stable	NADH dehydrogenase [ubiquinone] 1 alpha subcomplex assembly factor 4	OXPHOS > Complex I > CI assembly factors | OXPHOS > OXPHOS assembly factors
PPOX	0.609374	0.188047	stable	Protoporphyrinogen oxidase	Metabolism > Metals and cofactors > Heme synthesis and processing
APOOL	0.664861	0.197316	stable	MICOS complex subunit MIC27	Mitochondrial dynamics and surveillance > Cristae formation > MICOS complex
C8orf82	0.664886	0.263032	stable	UPF0598 protein C8orf82
TFAM	0.682298	-0.140707	stable	Transcription factor A, mitochondrial	Mitochondrial central dogma > mtDNA maintainance > mtDNA replication | Mitochondrial central dogma > mtDNA maintainance > mtDNA nucleoid | Mitochondrial central dogma > mtRNA metabolism > Transcription
PEX11B	0.694076	-0.190154	stable	Peroxisomal membrane protein 11B
MLYCD	0.697122	-0.0889164	stable	Malonyl-CoA decarboxylase, mitochondrial	Metabolism > Lipid metabolism
HINT2	0.706657	0.266742	stable	Adenosine 5'-monophosphoramidase HINT2	Metabolism > Lipid metabolism > Cholesterol, bile acid, steroid synthesis
FAM162A	0.708359	-0.12308	stable	Protein FAM162A
CRYZ	0.716855	-0.0708753	stable	Quinone oxidoreductase
AK4	0.731835	-0.202594	stable	Adenylate kinase 4, mitochondrial	Metabolism > Nucleotide metabolism > Nucleotide synthesis and processing
TSFM	0.738343	0.0977074	stable	Elongation factor Ts, mitochondrial	Mitochondrial central dogma > Translation > Translation factors
PCCA	0.748945	-0.0833395	stable	Propionyl-CoA carboxylase alpha chain, mitochondrial	Metabolism > Carbohydrate metabolism > Propanoate metabolism | Metabolism > Lipid metabolism > Fatty acid oxidation | Metabolism > Vitamin metabolism > Biotin utilizing proteins
HSDL2	0.750629	0.0704949	stable	Hydroxysteroid dehydrogenase-like protein 2
FAM136A	0.754487	-0.128761	stable	Protein FAM136A
COASY	0.758947	-0.0988036	stable	Bifunctional coenzyme A synthase	Metabolism > Metals and cofactors > Coenzyme A metabolism
SDHC	0.76637	0.163372	stable	Succinate dehydrogenase cytochrome b560 subunit, mitochondrial	OXPHOS > Complex II > CII subunits | Metabolism > Carbohydrate metabolism > TCA cycle | Metabolism > Metals and cofactors > Heme-containing proteins | OXPHOS > OXPHOS subunits
ISCA2	0.778756	0.151816	stable	Iron-sulfur cluster assembly 2 homolog, mitochondrial	Metabolism > Metals and cofactors > Fe-S cluster biosynthesis | Metabolism > Metals and cofactors > Fe-S-containing proteins
LYRM7	0.782203	0.077296	stable	Complex III assembly factor LYRM7	OXPHOS > Complex III > CIII assembly factors | OXPHOS > OXPHOS assembly factors
COQ5	0.783323	-0.231886	stable	2-methoxy-6-polyprenyl-1,4-benzoquinol methylase, mitochondrial	Metabolism > Metals and cofactors > Coenzyme Q metabolism
ACLY	0.785991	-0.102296	stable	ATP-citrate synthase	Metabolism > Carbohydrate metabolism > TCA-associated
ALDH1L1	0.793072	-0.101547	stable	Cytosolic 10-formyltetrahydrofolate dehydrogenase	Metabolism > Vitamin metabolism > Folate and 1-C metabolism
RMDN3	0.806624	-0.0794806	stable	Regulator of microtubule dynamics protein 3	Mitochondrial dynamics and surveillance > Organelle contact sites
BCS1L	0.808542	0.0521977	stable	Mitochondrial chaperone BCS1	OXPHOS > Complex III > CIII assembly factors | OXPHOS > OXPHOS assembly factors
ISOC2	0.810914	0.137154	stable	Isochorismatase domain-containing protein 2
UQCC2	0.811476	0.0695264	stable	Ubiquinol-cytochrome-c reductase complex assembly factor 2	OXPHOS > Complex III > CIII assembly factors | OXPHOS > OXPHOS assembly factors
ETFB	0.812071	0.0530068	stable	Electron transfer flavoprotein subunit beta	Metabolism > Lipid metabolism > Fatty acid oxidation | Metabolism > Amino acid metabolism > Branched-chain amino acid metabolism | Metabolism > Amino acid metabolism > Lysine metabolism | Metabolism > Amino acid metabolism > Glycine metabolism | Metabolism > Vitamin metabolism > Choline and betaine metabolism | Metabolism > Electron carriers > Q-linked reactions, other
ACSF3	0.813788	0.064369	stable	Malonate--CoA ligase ACSF3, mitochondrial	Metabolism > Lipid metabolism > Type II fatty acid synthesis
CRAT	0.816795	0.0386495	stable	Carnitine O-acetyltransferase	Metabolism > Lipid metabolism > Fatty acid oxidation
BCKDHA	0.820336	0.0999106	stable	2-oxoisovalerate dehydrogenase subunit alpha, mitochondrial	Metabolism > Amino acid metabolism > Branched-chain amino acid metabolism | Metabolism > Amino acid metabolism > Branched-chain amino acid dehydrogenase complex
DBI	0.824244	0.114165	stable	Acyl-CoA-binding protein	Metabolism > Lipid metabolism
VWA8	0.832969	-0.09777	stable	von Willebrand factor A domain-containing protein 8
TIMM13	0.833641	0.0619184	stable	Mitochondrial import inner membrane translocase subunit Tim13	Protein import, sorting and homeostasis > Protein homeostasis > Chaperones | Protein import, sorting and homeostasis > Protein import and sorting
DUT	0.848562	-0.0704917	stable	Deoxyuridine 5'-triphosphate nucleotidohydrolase, mitochondrial	Metabolism > Nucleotide metabolism > Nucleotide synthesis and processing
TXN2	0.853859	0.0325213	stable	Thioredoxin, mitochondrial	Metabolism > Vitamin metabolism > Vitamin C metabolism | Metabolism > Detoxification > ROS and glutathione metabolism
ACAA2	0.855479	-0.0890404	stable	3-ketoacyl-CoA thiolase, mitochondrial	Metabolism > Carbohydrate metabolism > Ketone metabolism | Metabolism > Lipid metabolism > Fatty acid oxidation | Metabolism > Amino acid metabolism > Lysine metabolism
ACAT1	0.85567	0.0462563	stable	Acetyl-CoA acetyltransferase, mitochondrial	Metabolism > Carbohydrate metabolism > Ketone metabolism | Metabolism > Lipid metabolism > Fatty acid oxidation | Metabolism > Amino acid metabolism > Branched-chain amino acid metabolism | Metabolism > Amino acid metabolism > Lysine metabolism
CHCHD3	0.86976	0.0335778	stable	MICOS complex subunit MIC19	Mitochondrial dynamics and surveillance > Cristae formation > MICOS complex | Mitochondrial dynamics and surveillance > Intramitochondrial membrane interactions
MCU	0.874588	-0.0990097	stable	Calcium uniporter protein, mitochondrial	Signaling > Calcium homeostasis > Calcium cycle | Small molecule transport > Calcium uniporter
BCKDHB	0.881689	-0.0482487	stable	2-oxoisovalerate dehydrogenase subunit beta, mitochondrial	Metabolism > Amino acid metabolism > Branched-chain amino acid metabolism | Metabolism > Amino acid metabolism > Branched-chain amino acid dehydrogenase complex
SLC25A10	0.883842	0.0895333	stable	Mitochondrial dicarboxylate carrier	Metabolism > Carbohydrate metabolism > Gluconeogenesis | Metabolism > Carbohydrate metabolism > Malate-aspartate shuttle | Small molecule transport > SLC25A family
FAM210A	0.887135	0.0140035	stable	Protein FAM210A
RDH13	0.912032	-0.0468008	stable	Retinol dehydrogenase 13	Metabolism > Vitamin metabolism > Vitamin A metabolism
DMAC2L	0.912105	0.0327871	stable	ATP synthase subunit s, mitochondrial	OXPHOS > Complex V > CV subunits | OXPHOS > OXPHOS subunits
PHB2	0.914855	0.0207178	stable	Prohibitin-2	Protein import, sorting and homeostasis > Protein homeostasis > Chaperones
MSRB2	0.919109	-0.0419221	stable	Methionine-R-sulfoxide reductase B2, mitochondrial	Metabolism > Detoxification > ROS and glutathione metabolism | Metabolism > Sulfur metabolism
NDUFAF7	0.920012	0.0357979	stable	Protein arginine methyltransferase NDUFAF7, mitochondrial	OXPHOS > Complex I > CI assembly factors | OXPHOS > OXPHOS assembly factors
DNAJA3	0.923098	-0.0154547	stable	DnaJ homolog subfamily A member 3, mitochondrial	Protein import, sorting and homeostasis > Protein homeostasis > Chaperones
TMLHE	0.941931	-0.0242183	stable	Trimethyllysine dioxygenase, mitochondrial	Metabolism > Metals and cofactors > Carnitine synthesis and transport
COA3	0.943232	0.0220154	stable	Cytochrome c oxidase assembly factor 3 homolog, mitochondrial	Mitochondrial central dogma > Translation > Translation factors | OXPHOS > Complex IV > CIV assembly factors | OXPHOS > OXPHOS assembly factors
BPHL	0.952577	-0.0144115	stable	Valacyclovir hydrolase	Metabolism > Detoxification > Xenobiotic metabolism
L2HGDH	0.953395	0.0305065	stable	L-2-hydroxyglutarate dehydrogenase, mitochondrial	Metabolism > Carbohydrate metabolism > TCA-associated
TIMM50	0.959049	-0.0130124	stable	Mitochondrial import inner membrane translocase subunit TIM50	Protein import, sorting and homeostasis > Protein import and sorting > TIM23 presequence pathway
SLC30A9	0.959653	0.0125177	stable	Zinc transporter 9	Small molecule transport
NIPSNAP2	0.961766	-0.0135606	stable	Protein NipSnap homolog 2	Mitochondrial dynamics and surveillance > Mitophagy | Mitochondrial dynamics and surveillance > Autophagy
YARS2	0.981695	0.00843698	stable	Tyrosine--tRNA ligase, mitochondrial	Mitochondrial central dogma > Translation > mt-tRNA synthetases

## Sheet: TableS4
Table S4.Summary of differentially expressend mitochondrial proteins (DIA-MS) and mRNA (RNA-seq) in GBM compared to control tissue.
Symbol		protein level		RNA level			name	name
	logFC	Pvalue	change	logFC	Pvalue	change
AARS2	1.37635	0.0120799	up	-0.457338	4.10377e-19	stable	Alanine--tRNA ligase, mitochondrial	Mitochondrial central dogma > Translation > mt-tRNA synthetases
ACAD8	0.495755	0.0684571	stable	-0.00919552	0.80913	stable	Isobutyryl-CoA dehydrogenase, mitochondrial	Metabolism > Amino acid metabolism > Branched-chain amino acid metabolism
ACAD9	0.401084	0.0698452	stable	0.157594	4.11318e-07	stable	Complex I assembly factor ACAD9, mitochondrial	OXPHOS > Complex I > CI assembly factors | OXPHOS > OXPHOS assembly factors
ACAT1	0.0462563	0.85567	stable	0.36631	1.20177e-18	stable	Acetyl-CoA acetyltransferase, mitochondrial	Metabolism > Carbohydrate metabolism > Ketone metabolism | Metabolism > Lipid metabolism > Fatty acid oxidation | Metabolism > Amino acid metabolism > Branched-chain amino acid metabolism | Metabolism > Amino acid metabolism > Lysine metabolism
AKR1B10	-0.275884	0.297722	stable	2.42478	1.06453e-35	up	Aldo-keto reductase family 1 member B10	Metabolism > Vitamin metabolism > Vitamin A metabolism | Metabolism > Detoxification > Xenobiotic metabolism
SQOR	2.65921	0.00402804	up	2.14294	5.76158e-76	up	Sulfide:quinone oxidoreductase, mitochondrial	Metabolism > Electron carriers > Q-linked reactions, other | Metabolism > Sulfur metabolism
AHCYL1	-1.0196	0.0279984	down	-0.299331	0.00211405	stable	S-adenosylhomocysteine hydrolase-like protein 1	Mitochondrial dynamics and surveillance > Organelle contact sites
AK4	-0.202594	0.731835	stable	0.285286	0.000749288	stable	Adenylate kinase 4, mitochondrial	Metabolism > Nucleotide metabolism > Nucleotide synthesis and processing
HSD17B10	1.61275	0.0281618	up	2.09213	1.8991e-154	up	3-hydroxyacyl-CoA dehydrogenase type-2	Mitochondrial central dogma > mtRNA metabolism > mtRNA granules | Mitochondrial central dogma > mtRNA metabolism > Polycistronic mtRNA processing | Mitochondrial central dogma > mtRNA metabolism > mt-tRNA modifications | Metabolism > Lipid metabolism > Fatty acid oxidation | Metabolism > Lipid metabolism > Cholesterol, bile acid, steroid synthesis | Metabolism > Amino acid metabolism > Branched-c…
SHMT2	2.6873	0.00563214	up	1.97246	1.22777e-131	up	Serine hydroxymethyltransferase, mitochondrial	Metabolism > Amino acid metabolism > Serine metabolism | Metabolism > Amino acid metabolism > Glycine metabolism | Metabolism > Vitamin metabolism > Folate and 1-C metabolism
CASP3	2.39229	0.00576381	up	1.96862	2.62519e-135	up	Caspase-3	Protein import, sorting and homeostasis > Protein homeostasis > Proteases | Mitochondrial dynamics and surveillance > Apoptosis
ALDH3A2	1.33369	0.00169728	up	0.824413	4.98301e-51	stable	Aldehyde dehydrogenase family 3 member A2	Metabolism > Detoxification > ROS and glutathione metabolism
ALDH9A1	0.236149	0.275238	stable	0.845312	9.70728e-38	stable	4-trimethylaminobutyraldehyde dehydrogenase	Metabolism > Amino acid metabolism > GABA metabolism | Metabolism > Detoxification > ROS and glutathione metabolism
APOO	-0.602636	0.0225129	stable	-0.101905	0.0297673	stable	MICOS complex subunit MIC26	Mitochondrial dynamics and surveillance > Cristae formation > MICOS complex
ARL2	-0.936725	0.0190655	stable	-0.515954	1.30782e-21	stable	ADP-ribosylation factor-like protein 2	Mitochondrial dynamics and surveillance > Fusion
BAX	1.51136	0.00421026	up	1.78128	1.36149e-130	up	Apoptosis regulator BAX	Mitochondrial dynamics and surveillance > Apoptosis
ATP5F1A	-1.09725	0.00684905	down	-0.0577646	0.248233	stable	ATP synthase subunit alpha, mitochondrial	OXPHOS > Complex V > CV subunits | OXPHOS > OXPHOS subunits
ATP5F1D	-1.11076	0.00370103	down	-0.446788	5.66025e-11	stable	ATP synthase subunit delta, mitochondrial	OXPHOS > Complex V > CV subunits | OXPHOS > OXPHOS subunits
ATP5PB	-1.11249	0.0149545	down	0.837188	4.25644e-60	stable	ATP synthase F(0) complex subunit B1, mitochondrial	OXPHOS > Complex V > CV subunits | OXPHOS > OXPHOS subunits
ATP5PF	-0.857206	0.0571398	stable	0.110368	0.0175546	stable	ATP synthase-coupling factor 6, mitochondrial	OXPHOS > Complex V > CV subunits | OXPHOS > OXPHOS subunits
ATP5PO	-1.21367	0.0121002	down	0.149947	0.00282945	stable	ATP synthase subunit O, mitochondrial	OXPHOS > Complex V > CV subunits | OXPHOS > OXPHOS subunits
GPX1	0.630477	0.0490054	stable	1.77638	2.55511e-92	up	Glutathione peroxidase 1	Metabolism > Detoxification > ROS and glutathione metabolism | Metabolism > Detoxification > Selenoproteins
BCS1L	0.0521977	0.808542	stable	0.270163	2.25078e-12	stable	Mitochondrial chaperone BCS1	OXPHOS > Complex III > CIII assembly factors | OXPHOS > OXPHOS assembly factors
NIPSNAP2	-0.0135606	0.961766	stable	1.51303	2.38585e-39	up	Protein NipSnap homolog 2	Mitochondrial dynamics and surveillance > Mitophagy | Mitochondrial dynamics and surveillance > Autophagy
SLC25A24	0.785018	0.381491	stable	1.44883	3.95687e-62	up	Calcium-binding mitochondrial carrier protein SCaMC-1	Metabolism > Nucleotide metabolism > Nucleotide import | Signaling > Calcium homeostasis > EF hand proteins | Small molecule transport > SLC25A family
CRYZ	-0.0708753	0.716855	stable	1.38345	2.49829e-58	up	Quinone oxidoreductase
COASY	-0.0988036	0.758947	stable	-0.223929	1.97136e-09	stable	Bifunctional coenzyme A synthase	Metabolism > Metals and cofactors > Coenzyme A metabolism
ACLY	-0.102296	0.785991	stable	1.32453	1.18736e-93	up	ATP-citrate synthase	Metabolism > Carbohydrate metabolism > TCA-associated
COQ7	-0.226545	0.547242	stable	0.383582	1.58503e-21	stable	5-demethoxyubiquinone hydroxylase, mitochondrial	Metabolism > Metals and cofactors > Coenzyme Q metabolism
COX5B	-1.30386	0.00833889	down	-0.311061	1.0598e-07	stable	Cytochrome c oxidase subunit 5B, mitochondrial	OXPHOS > Complex IV > CIV subunits | OXPHOS > OXPHOS subunits
COX7A2	-1.06255	0.0311632	down	0.2878	1.6434e-06	stable	Cytochrome c oxidase subunit 7A2, mitochondrial	OXPHOS > Complex IV > CIV subunits | OXPHOS > OXPHOS subunits
COX7C	-1.42384	0.0156658	down	-0.19106	0.000141947	stable	Cytochrome c oxidase subunit 7C, mitochondrial	OXPHOS > Complex IV > CIV subunits | OXPHOS > OXPHOS subunits
CPOX	1.39096	0.03297	up	-0.257378	1.96959e-07	stable	Oxygen-dependent coproporphyrinogen-III oxidase, mitochondrial	Metabolism > Metals and cofactors > Heme synthesis and processing
CPT2	1.21238	0.0437737	up	1.21999	2.16624e-84	up	Carnitine O-palmitoyltransferase 2, mitochondrial	Metabolism > Lipid metabolism > Fatty acid oxidation | Metabolism > Metals and cofactors > Carnitine synthesis and transport | Metabolism > Metals and cofactors > Carnitine shuttle
CRAT	0.0386495	0.816795	stable	0.0871654	0.0752872	stable	Carnitine O-acetyltransferase	Metabolism > Lipid metabolism > Fatty acid oxidation
ALDH1B1	0.862071	0.00271254	stable	1.19798	4.68353e-67	up	Aldehyde dehydrogenase X, mitochondrial	Metabolism > Detoxification > Xenobiotic metabolism
CS	-0.877643	0.0289423	stable	0.013177	0.73428	stable	Citrate synthase, mitochondrial	Metabolism > Carbohydrate metabolism > TCA cycle
CYC1	-0.958441	0.00991793	stable	0.422905	2.13523e-15	stable	Cytochrome c1, heme protein, mitochondrial	OXPHOS > Complex III > CIII subunits | Metabolism > Metals and cofactors > Heme-containing proteins | Metabolism > Electron carriers > Cytochromes | OXPHOS > OXPHOS subunits
CYCS	-0.917239	0.0371403	stable	0.0311051	0.568144	stable	Cytochrome c	Metabolism > Metals and cofactors > Heme-containing proteins | Metabolism > Electron carriers > Cytochromes | OXPHOS > OXPHOS subunits | OXPHOS > Cytochrome C | Mitochondrial dynamics and surveillance > Apoptosis
DAP3	1.5069	0.000405453	up	0.997379	9.59046e-99	stable	28S ribosomal protein S29, mitochondrial	Mitochondrial central dogma > Translation > Mitochondrial ribosome
DHRS4	0.691929	0.186106	stable	0.561262	1.27313e-22	stable	Dehydrogenase/reductase SDR family member 4	Metabolism > Vitamin metabolism > Vitamin A metabolism
DHRS7B	0.332777	0.238761	stable	0.768137	2.18806e-50	stable	Dehydrogenase/reductase SDR family member 7B
DHTKD1	0.774447	0.10006	stable	0.336294	9.99383e-11	stable	Probable 2-oxoglutarate dehydrogenase E1 component DHKTD1, mitochondrial	Metabolism > Amino acid metabolism > Lysine metabolism
DHX30	0.54976	0.00132231	stable	-0.0132946	0.740284	stable	ATP-dependent RNA helicase DHX30	Mitochondrial central dogma > mtRNA metabolism > mtRNA granules | Mitochondrial central dogma > Translation > Mitochondrial ribosome assembly
DNAJC11	-0.777377	0.026816	stable	-0.50794	4.14208e-24	stable	DnaJ homolog subfamily C member 11	Protein import, sorting and homeostasis > Protein import and sorting | Mitochondrial dynamics and surveillance > Intramitochondrial membrane interactions
DNAJC19	-0.226337	0.455343	stable	0.0654503	0.163681	stable	Mitochondrial import inner membrane translocase subunit TIM14	Protein import, sorting and homeostasis > Protein import and sorting > Import motor
ECH1	0.657323	0.0302699	stable	0.486511	1.23918e-23	stable	Delta(3,5)-Delta(2,4)-dienoyl-CoA isomerase, mitochondrial	Metabolism > Lipid metabolism
ETFA	0.106793	0.552773	stable	0.649674	9.97017e-37	stable	Electron transfer flavoprotein subunit alpha, mitochondrial	Metabolism > Lipid metabolism > Fatty acid oxidation | Metabolism > Amino acid metabolism > Branched-chain amino acid metabolism | Metabolism > Amino acid metabolism > Lysine metabolism | Metabolism > Amino acid metabolism > Glycine metabolism | Metabolism > Vitamin metabolism > Choline and betaine metabolism | Metabolism > Electron carriers > Q-linked reactions, other
ETFDH	-0.263693	0.356065	stable	-0.609133	7.68043e-40	stable	Electron transfer flavoprotein-ubiquinone oxidoreductase, mitochondrial	Metabolism > Lipid metabolism > Fatty acid oxidation | Metabolism > Amino acid metabolism > Branched-chain amino acid metabolism | Metabolism > Amino acid metabolism > Lysine metabolism | Metabolism > Amino acid metabolism > Glycine metabolism | Metabolism > Metals and cofactors > Fe-S-containing proteins | Metabolism > Vitamin metabolism > Choline and betaine metabolism | Metabolism > Electron c…
ETFRF1	1.01148	0.0310617	up	0.44915	3.54221e-12	stable	Electron transfer flavoprotein regulatory factor 1	Metabolism > Electron carriers > Q-linked reactions, other
EXD2	0.734147	0.160126	stable	0.242329	1.815e-07	stable	Exonuclease 3'-5' domain-containing protein 2	Mitochondrial central dogma > Translation
FAHD2A	-0.833846	0.00266478	stable	-0.526358	3.67041e-35	stable	Fumarylacetoacetate hydrolase domain-containing protein 2A
FAM136A	-0.128761	0.754487	stable	0.627724	1.5333e-46	stable	Protein FAM136A
FARS2	0.332346	0.478463	stable	0.953822	1.09257e-80	stable	Phenylalanine--tRNA ligase, mitochondrial	Mitochondrial central dogma > Translation > mt-tRNA synthetases
CCDC90B	0.870056	0.229577	stable	1.14353	6.89164e-87	up	Coiled-coil domain-containing protein 90B, mitochondrial
GARS1	-0.336566	0.157887	stable	0.405334	7.21951e-15	stable	Glycine--tRNA ligase	Mitochondrial central dogma > Translation > mt-tRNA synthetases
GATM	2.63013	0.0102057	up	0.480985	1.99976e-06	stable	Glycine amidinotransferase, mitochondrial	Metabolism > Nucleotide metabolism > Creatine metabolism
GCDH	0.795915	0.0342839	stable	0.694315	6.97301e-32	stable	Glutaryl-CoA dehydrogenase, mitochondrial	Metabolism > Amino acid metabolism > Lysine metabolism
GFM1	1.27372	0.0170904	up	0.0498681	0.155075	stable	Elongation factor G, mitochondrial	Mitochondrial central dogma > Translation > Translation factors
PHB2	0.0207178	0.914855	stable	1.12929	1.76622e-93	up	Prohibitin-2	Protein import, sorting and homeostasis > Protein homeostasis > Chaperones
HIGD1A	-0.578254	0.333632	stable	-0.191466	0.00156116	stable	HIG1 domain family member 1A, mitochondrial	OXPHOS > Complex IV > CIV assembly factors | OXPHOS > OXPHOS assembly factors | OXPHOS > Respirasome assembly
HINT2	0.266742	0.706657	stable	0.503455	2.50509e-17	stable	Adenosine 5'-monophosphoramidase HINT2	Metabolism > Lipid metabolism > Cholesterol, bile acid, steroid synthesis
COMT	0.546324	0.00877795	stable	1.00026	2.99174e-45	up	Catechol O-methyltransferase	Metabolism > Amino acid metabolism > Catechol metabolism
HSD17B8	-0.398082	0.130621	stable	0.961953	3.96448e-28	stable	(3R)-3-hydroxyacyl-CoA dehydrogenase	Metabolism > Lipid metabolism > Type II fatty acid synthesis | Metabolism > Lipid metabolism > Cholesterol, bile acid, steroid synthesis
HSDL2	0.0704949	0.750629	stable	0.45205	2.96275e-12	stable	Hydroxysteroid dehydrogenase-like protein 2
IARS2	0.102686	0.587285	stable	0.138097	0.000445966	stable	Isoleucine--tRNA ligase, mitochondrial	Mitochondrial central dogma > Translation > mt-tRNA synthetases
ISCA2	0.151816	0.778756	stable	0.658147	8.24647e-34	stable	Iron-sulfur cluster assembly 2 homolog, mitochondrial	Metabolism > Metals and cofactors > Fe-S cluster biosynthesis | Metabolism > Metals and cofactors > Fe-S-containing proteins
KARS1	0.80356	0.0483904	stable	0.919843	2.91209e-90	stable	Lysine--tRNA ligase	Mitochondrial central dogma > Translation > mt-tRNA synthetases
LDHB	-1.11907	0.0161952	down	-0.183513	0.000565231	stable	L-lactate dehydrogenase B chain	Metabolism > Amino acid metabolism > Glyoxylate metabolism
LONP1	0.875752	0.00444713	stable	0.102431	0.0363689	stable	Lon protease homolog, mitochondrial	Protein import, sorting and homeostasis > Protein homeostasis > Proteases
MAIP1	-0.171786	0.26386	stable	0.40877	3.28269e-23	stable	m-AAA protease-interacting protein 1, mitochondrial	Protein import, sorting and homeostasis > Protein homeostasis > Chaperones
MAVS	1.90211	0.0299625	up	0.766045	3.6273e-37	stable	Mitochondrial antiviral-signaling protein	Signaling > Immune response
MCCC1	0.304949	0.259805	stable	0.201501	2.12596e-08	stable	Methylcrotonoyl-CoA carboxylase subunit alpha, mitochondrial	Metabolism > Amino acid metabolism > Branched-chain amino acid metabolism | Metabolism > Vitamin metabolism > Biotin utilizing proteins
MECR	-0.756929	0.00144615	stable	-0.301631	3.54303e-12	stable	Enoyl-[acyl-carrier-protein] reductase, mitochondrial	Metabolism > Lipid metabolism > Type II fatty acid synthesis
MFF	-0.448317	0.300538	stable	0.268605	4.07393e-12	stable	Mitochondrial fission factor	Mitochondrial dynamics and surveillance > Fission
MFN2	-1.01731	0.00918756	down	-0.529984	4.30826e-30	stable	Mitofusin-2	Mitochondrial dynamics and surveillance > Fusion | Mitochondrial dynamics and surveillance > Organelle contact sites
MICOS13	-0.610434	0.0451129	stable	0.267878	1.92733e-05	stable	MICOS complex subunit MIC13	Mitochondrial dynamics and surveillance > Cristae formation > MICOS complex
MMUT	0.313145	0.305762	stable	0.151452	0.000360839	stable	Methylmalonyl-CoA mutase, mitochondrial	Metabolism > Carbohydrate metabolism > Propanoate metabolism | Metabolism > Lipid metabolism > Fatty acid oxidation | Metabolism > Vitamin metabolism > Vitamin B12 metabolism
MRPL22	1.46491	0.027873	up	0.532404	1.77568e-25	stable	39S ribosomal protein L22, mitochondrial	Mitochondrial central dogma > Translation > Mitochondrial ribosome
MRPL38	0.9831	0.00386685	stable	0.120148	0.00533968	stable	39S ribosomal protein L38, mitochondrial	Mitochondrial central dogma > Translation > Mitochondrial ribosome
MRPL40	1.93905	0.0602899	stable	0.701394	1.28844e-37	stable	39S ribosomal protein L40, mitochondrial	Mitochondrial central dogma > Translation > Mitochondrial ribosome
MRPS16	1.46607	0.0122031	up	0.387757	1.34941e-22	stable	28S ribosomal protein S16, mitochondrial	Mitochondrial central dogma > Translation > Mitochondrial ribosome
MRPS28	0.970192	0.00194838	stable	0.833609	4.34905e-45	stable	28S ribosomal protein S28, mitochondrial	Mitochondrial central dogma > Translation > Mitochondrial ribosome
MRPS35	0.856904	0.00730985	stable	0.701428	3.47743e-47	stable	28S ribosomal protein S35, mitochondrial	Mitochondrial central dogma > Translation > Mitochondrial ribosome
MRPS36	-1.10636	0.0502403	stable	-0.113534	0.0182098	stable	28S ribosomal protein S36, mitochondrial	Mitochondrial central dogma > Translation > Mitochondrial ribosome | Metabolism > Carbohydrate metabolism > TCA cycle
MSRB2	-0.0419221	0.919109	stable	-0.709244	5.89877e-35	stable	Methionine-R-sulfoxide reductase B2, mitochondrial	Metabolism > Detoxification > ROS and glutathione metabolism | Metabolism > Sulfur metabolism
ATAD3B	0.51984	0.105493	stable	-1.07074	1.5056e-44	down	ATPase family AAA domain-containing protein 3B	Mitochondrial central dogma > mtDNA maintainance > mtDNA nucleoid | Mitochondrial dynamics and surveillance > Organelle contact sites | Mitochondrial dynamics and surveillance > Intramitochondrial membrane interactions
MT-ND5	-1.37852	0.0429475	down	-0.9108	2.48967e-16	stable	NADH-ubiquinone oxidoreductase chain 5	OXPHOS > Complex I > CI subunits | OXPHOS > OXPHOS subunits
MTIF2	0.379703	0.0502295	stable	0.189232	6.63785e-09	stable	Translation initiation factor IF-2, mitochondrial	Mitochondrial central dogma > Translation > Translation factors
NADK2	0.596377	0.264455	stable	0.25406	1.78946e-05	stable	NAD kinase 2, mitochondrial	Metabolism > Metals and cofactors > NAD biosynthesis and metabolism
NAXE	-0.34158	0.242011	stable	0.986507	3.01068e-60	stable	NAD(P)H-hydrate epimerase	Metabolism > Metals and cofactors > NAD biosynthesis and metabolism
NDUFA11	-1.91533	0.00440971	down	0.495705	3.99711e-14	stable	NADH dehydrogenase [ubiquinone] 1 alpha subcomplex subunit 11	OXPHOS > Complex I > CI subunits | OXPHOS > OXPHOS subunits
NDUFA12	-1.57098	0.00999008	down	0.153792	0.00104114	stable	NADH dehydrogenase [ubiquinone] 1 alpha subcomplex subunit 12	OXPHOS > Complex I > CI subunits | OXPHOS > OXPHOS subunits
NDUFA3	-1.24472	0.00507625	down	0.173246	0.00425746	stable	NADH dehydrogenase [ubiquinone] 1 alpha subcomplex subunit 3	OXPHOS > Complex I > CI subunits | OXPHOS > OXPHOS subunits
NDUFA6	-1.58377	0.0270883	down	0.28839	4.61819e-09	stable	NADH dehydrogenase [ubiquinone] 1 alpha subcomplex subunit 6	OXPHOS > Complex I > CI subunits | OXPHOS > OXPHOS subunits
NDUFA9	-1.55971	0.00916431	down	0.336786	8.35003e-13	stable	NADH dehydrogenase [ubiquinone] 1 alpha subcomplex subunit 9, mitochondrial	OXPHOS > Complex I > CI subunits | OXPHOS > OXPHOS subunits
NDUFB5	-1.17903	0.0298066	down	0.0634101	0.232656	stable	NADH dehydrogenase [ubiquinone] 1 beta subcomplex subunit 5, mitochondrial	OXPHOS > Complex I > CI subunits | OXPHOS > OXPHOS subunits
NDUFS1	-1.46239	0.00872905	down	-0.229501	9.07594e-09	stable	NADH-ubiquinone oxidoreductase 75 kDa subunit, mitochondrial	OXPHOS > Complex I > CI subunits | Metabolism > Metals and cofactors > Fe-S-containing proteins | OXPHOS > OXPHOS subunits
NDUFS3	-1.0726	0.0117546	down	0.169048	0.000284939	stable	NADH dehydrogenase [ubiquinone] iron-sulfur protein 3, mitochondrial	OXPHOS > Complex I > CI subunits | OXPHOS > OXPHOS subunits
NFS1	-0.859792	0.0931297	stable	-0.523704	7.1805e-34	stable	Cysteine desulfurase, mitochondrial	Metabolism > Metals and cofactors > Fe-S cluster biosynthesis | Metabolism > Metals and cofactors > Fe-S-containing proteins
NIF3L1	-1.10443	0.0283515	down	0.477441	6.48839e-26	stable	NIF3-like protein 1
FKBP8	-0.45138	0.195125	stable	-1.30352	1.98351e-74	down	Peptidyl-prolyl cis-trans isomerase FKBP8	Mitochondrial dynamics and surveillance > Organelle contact sites | Mitochondrial dynamics and surveillance > Mitophagy | Mitochondrial dynamics and surveillance > Autophagy
NUDT5	0.514389	0.190971	stable	0.549294	2.51307e-43	stable	ADP-sugar pyrophosphatase	Metabolism > Nucleotide metabolism > Nucleotide synthesis and processing
MT-ATP6	-1.13912	0.0253081	down	-1.33475	3.21692e-28	down	ATP synthase subunit a	OXPHOS > Complex V > CV subunits | OXPHOS > OXPHOS subunits
OPA1	-1.24766	0.00130843	down	-0.534748	2.34331e-25	stable	Dynamin-like 120 kDa protein, mitochondrial	Mitochondrial dynamics and surveillance > Fusion | Mitochondrial dynamics and surveillance > Cristae formation
OPA3	-0.944042	0.0545629	stable	0.0964086	0.0143716	stable	Optic atrophy 3 protein
OXSM	0.156678	0.582929	stable	0.913216	3.70563e-59	stable	3-oxoacyl-[acyl-carrier-protein] synthase, mitochondrial	Metabolism > Lipid metabolism > Type II fatty acid synthesis
PC	-0.620887	0.169972	stable	-1.44536	4.07827e-76	down	Pyruvate carboxylase, mitochondrial	Metabolism > Carbohydrate metabolism > Gluconeogenesis | Metabolism > Carbohydrate metabolism > TCA-associated | Metabolism > Vitamin metabolism > Biotin utilizing proteins
PCBD2	0.867686	0.115965	stable	0.857747	1.19656e-53	stable	Pterin-4-alpha-carbinolamine dehydratase 2	Metabolism > Metals and cofactors > Tetrahydobiopterin synthesis
PCCB	-0.282742	0.449577	stable	0.8595	2.39269e-59	stable	Propionyl-CoA carboxylase beta chain, mitochondrial	Metabolism > Carbohydrate metabolism > Propanoate metabolism | Metabolism > Lipid metabolism > Fatty acid oxidation
PEX11B	-0.190154	0.694076	stable	-0.131181	0.003407	stable	Peroxisomal membrane protein 11B
PGS1	-0.896212	0.111789	stable	-0.202155	4.17002e-10	stable	CDP-diacylglycerol--glycerol-3-phosphate 3-phosphatidyltransferase, mitochondrial	Metabolism > Lipid metabolism > Cardiolipin synthesis | Metabolism > Lipid metabolism > Phospholipid metabolism
QDPR	-2.81478	0.0011557	down	-1.52128	4.02578e-62	down	Dihydropteridine reductase	Metabolism > Metals and cofactors > Tetrahydobiopterin synthesis | Metabolism > Vitamin metabolism > Folate and 1-C metabolism
PMPCB	0.738319	0.0491762	stable	0.597872	8.11344e-47	stable	Mitochondrial-processing peptidase subunit beta	Protein import, sorting and homeostasis > Protein import and sorting > Preprotein cleavage | Protein import, sorting and homeostasis > Protein homeostasis > Proteases
PNPT1	1.20241	0.00465448	up	0.420369	2.23922e-18	stable	Polyribonucleotide nucleotidyltransferase 1, mitochondrial	Mitochondrial central dogma > mtRNA metabolism > mtRNA stability and decay
PPIF	-0.53758	0.423203	stable	0.233324	1.31687e-06	stable	Peptidyl-prolyl cis-trans isomerase F, mitochondrial	Signaling > Calcium homeostasis > Mitochondrial permeability transition pore
ALDH2	-0.603442	0.0832912	stable	-1.64304	2.14404e-70	down	Aldehyde dehydrogenase, mitochondrial	Metabolism > Detoxification > Xenobiotic metabolism
RHOT1	-1.08051	0.0440178	down	-0.15133	0.000110888	stable	Mitochondrial Rho GTPase 1	Signaling > Calcium homeostasis > EF hand proteins | Mitochondrial dynamics and surveillance > Trafficking
RMDN1	0.852178	0.120553	stable	0.530827	1.39859e-21	stable	Regulator of microtubule dynamics protein 1
SDR39U1	-1.23014	0.0508576	stable	-0.269912	8.71336e-09	stable	Epimerase family protein SDR39U1
SFXN1	-0.70297	0.0089397	stable	0.221401	1.39269e-08	stable	Sideroflexin-1	Metabolism > Amino acid metabolism > Serine metabolism | Metabolism > Vitamin metabolism > Folate and 1-C metabolism | Small molecule transport > Sideroflexins
BDH1	-2.12344	0.00466094	down	-1.83023	7.96337e-87	down	D-beta-hydroxybutyrate dehydrogenase, mitochondrial	Metabolism > Carbohydrate metabolism > Ketone metabolism
ACSL6	-1.86085	0.0152695	down	-2.45719	1.77362e-82	down	Long-chain-fatty-acid--CoA ligase 6	Metabolism > Lipid metabolism > Fatty acid oxidation
SLC25A4	-1.39154	0.00973944	down	-0.991449	1.76352e-41	stable	ADP/ATP translocase 1	Metabolism > Nucleotide metabolism > Nucleotide import | Signaling > Calcium homeostasis > Mitochondrial permeability transition pore | Small molecule transport > SLC25A family
SLC25A46	-1.19552	0.0313729	down	0.104568	0.0171449	stable	Solute carrier family 25 member 46	Small molecule transport > SLC25A family | Mitochondrial dynamics and surveillance > Fission | Mitochondrial dynamics and surveillance > Intramitochondrial membrane interactions
SLC25A5	-0.433508	0.261208	stable	0.77046	5.97831e-44	stable	ADP/ATP translocase 2	Metabolism > Nucleotide metabolism > Nucleotide import | Signaling > Calcium homeostasis > Mitochondrial permeability transition pore | Small molecule transport > SLC25A family
SMIM20	0.417421	0.463682	stable	0.670973	1.74955e-28	stable	Small integral membrane protein 20	OXPHOS > Complex IV > CIV assembly factors | OXPHOS > OXPHOS assembly factors
OGDHL	-3.09356	0.000759219	down	-4.28841	3.70032e-140	down	2-oxoglutarate dehydrogenase-like, mitochondrial	Metabolism > Carbohydrate metabolism > TCA cycle
STOM	0.718571	0.180128	stable	0.404465	2.79896e-05	stable	Stomatin
TACO1	-0.15147	0.426854	stable	0.343469	1.16765e-16	stable	Translational activator of cytochrome c oxidase 1	Mitochondrial central dogma > Translation > Translation factors | OXPHOS > Complex IV > CIV assembly factors | OXPHOS > OXPHOS assembly factors
TFAM	-0.140707	0.682298	stable	0.409195	4.6311e-21	stable	Transcription factor A, mitochondrial	Mitochondrial central dogma > mtDNA maintainance > mtDNA replication | Mitochondrial central dogma > mtDNA maintainance > mtDNA nucleoid | Mitochondrial central dogma > mtRNA metabolism > Transcription
TIMM50	-0.0130124	0.959049	stable	0.608394	2.78497e-36	stable	Mitochondrial import inner membrane translocase subunit TIM50	Protein import, sorting and homeostasis > Protein import and sorting > TIM23 presequence pathway
TIMM8A	-0.196453	0.555528	stable	0.505948	1.23739e-22	stable	Mitochondrial import inner membrane translocase subunit Tim8 A	Protein import, sorting and homeostasis > Protein homeostasis > Chaperones | Protein import, sorting and homeostasis > Protein import and sorting
TK2	-0.232606	0.256671	stable	-0.00767552	0.846669	stable	Thymidine kinase 2, mitochondrial	Metabolism > Nucleotide metabolism > Nucleotide synthesis and processing
TMEM65	-0.986969	0.0557789	stable	-0.410861	4.07605e-13	stable	Transmembrane protein 65
TMEM70	-0.194802	0.539816	stable	0.0126282	0.834596	stable	Transmembrane protein 70, mitochondrial	OXPHOS > Complex I > CI assembly factors | OXPHOS > Complex V > CV assembly factors | OXPHOS > OXPHOS assembly factors
TMLHE	-0.0242183	0.941931	stable	0.418497	5.57035e-23	stable	Trimethyllysine dioxygenase, mitochondrial	Metabolism > Metals and cofactors > Carnitine synthesis and transport
TOMM40	1.17231	0.0166847	up	0.288247	5.80033e-11	stable	Mitochondrial import receptor subunit TOM40 homolog	Protein import, sorting and homeostasis > Protein import and sorting > TOM
TRNT1	0.539275	0.0533149	stable	0.341318	5.12715e-20	stable	CCA tRNA nucleotidyltransferase 1, mitochondrial	Mitochondrial central dogma > mtRNA metabolism > mt-tRNA modifications
TXNRD2	-0.697844	0.0780918	stable	-0.481596	1.48367e-27	stable	Thioredoxin reductase 2, mitochondrial	Metabolism > Detoxification > ROS and glutathione metabolism | Metabolism > Detoxification > Selenoproteins
UQCRB	-1.03103	0.0101667	down	-0.776294	3.22518e-48	stable	Cytochrome b-c1 complex subunit 7	OXPHOS > Complex III > CIII subunits | OXPHOS > OXPHOS subunits
UQCRC2	-1.13868	0.000476512	down	-0.241053	7.83732e-08	stable	Cytochrome b-c1 complex subunit 2, mitochondrial	Protein import, sorting and homeostasis > Protein import and sorting > Preprotein cleavage | OXPHOS > Complex III > CIII subunits | OXPHOS > OXPHOS subunits
UQCRFS1	-1.60887	7.51863e-05	down	0.130463	0.00506314	stable	Cytochrome b-c1 complex subunit Rieske, mitochondrial	OXPHOS > Complex III > CIII subunits | Metabolism > Metals and cofactors > Fe-S-containing proteins | OXPHOS > OXPHOS subunits
UQCRH	-1.25015	0.100227	stable	-0.159336	0.00283782	stable	Cytochrome b-c1 complex subunit 6, mitochondrial	OXPHOS > Complex III > CIII subunits | OXPHOS > OXPHOS subunits
